# Supplementary material for: Sepsis information-seeking behaviors via Wikipedia between 2015 and 2018: A mixed methods retrospective observational study
Source: PLoS One. 2019 Aug 22;14(8):e0221596. doi: 10.1371/journal.pone.0221596 (PMC6705833; doi:10.1371/journal.pone.0221596)
Supplement: S1 File — Dates spanning July 1, 2015 to June 30, 2018. Data derived from Wikipedia traffic and provided via the Wikimedia Foundation Langviews tool. https://tools.wmflabs.org/langviews/. (XLSX) [file pone.0221596.s001.xlsx]

## Sheet: Sheet1
Language	Title	2015-07-01	2015-07-02	2015-07-03	2015-07-04	2015-07-05	2015-07-06	2015-07-07	2015-07-08	2015-07-09	2015-07-10	2015-07-11	2015-07-12	2015-07-13	2015-07-14	2015-07-15	2015-07-16	2015-07-17	2015-07-18	2015-07-19	2015-07-20	2015-07-21	2015-07-22	2015-07-23	2015-07-24	2015-07-25	2015-07-26	2015-07-27	2015-07-28	2015-07-29	2015-07-30	2015-07-31	2015-08-01	2015-08-02	2015-08-03	2015-08-04	2015-08-05	2015-08-06	2015-08-07	2015-08-08	2015-08-09	2015-08-10	2015-08-11	2015-08-12	2015-08-13	2015-08-14	2015-08-15	2015-08-16	2015-08-17
en	Sepsis	4200	4316	4001	4223	4418	5149	4973	5497	4737	4681	4006	3967	5104	4891	4988	4785	4313	3945	4530	5666	4924	4984	4504	4482	3807	3818	4849	7159	6922	6056	4438	4121	4099	4100	4737	4935	4980	4787	3812	4097	4708	4917	4615	4715	4603	3846	4160	5201
ja	敗血症	1461	1451	1582	1307	1338	1549	1509	1575	1460	1323	1108	1205	1493	1506	1479	1466	1442	1262	1201	1215	1560	1495	1444	1062	944	991	1290	1197	1284	1364	1956	1117	885	1424	1533	1629	1568	1362	1117	1487	1499	1534	1517	1452	1328	1358	1315	1729
ru	Сепсис	736	758	836	640	603	705	1018	735	762	884	672	690	835	806	862	821	763	633	729	807	969	868	865	669	505	587	678	676	1191	897	611	453	538	730	907	884	815	793	699	776	814	903	810	844	793	650	699	835
de	Sepsis	992	1055	966	782	1062	1817	1288	1410	1188	978	785	892	1162	1021	1017	1016	904	748	902	1166	1199	1152	1165	869	790	993	1102	1040	1035	938	886	711	765	913	1117	4482	1591	1141	833	890	1075	1063	1022	1141	828	790	1098	1112
es	Sepsis	944	1023	870	607	612	833	880	858	818	842	610	601	820	863	916	851	876	583	591	824	817	976	863	799	678	681	860	990	1083	1233	877	690	758	803	907	983	962	837	740	715	806	894	946	934	844	726	808	895
it	Sepsi	703	674	711	531	552	752	785	753	862	767	659	722	1106	866	683	649	659	593	606	725	660	664	653	564	484	495	616	803	667	724	483	450	397	500	552	560	536	690	515	461	707	619	513	530	530	332	462	514
pl	Sepsa	515	476	421	302	1218	677	634	555	603	457	490	427	602	473	440	470	418	380	398	449	455	446	442	602	336	393	541	474	689	595	506	419	389	478	490	517	661	788	549	512	615	532	555	603	551	441	464	583
zh	敗血症	776	1019	1132	781	549	656	640	522	387	332	301	671	1424	567	1478	3091	1380	631	570	728	824	483	1098	523	340	370	492	354	308	447	404	188	254	317	367	364	254	263	226	248	333	307	483	392	314	274	277	343
fr	Sepsis	173	140	145	129	118	180	194	175	153	182	137	145	194	170	177	181	179	126	127	177	170	185	202	193	143	137	181	168	194	177	175	125	128	147	167	173	205	167	137	136	189	181	239	247	208	133	153	205
pt	Sepse	186	184	169	119	88	135	180	162	131	133	107	108	132	165	136	110	119	108	100	142	167	151	165	140	101	110	165	138	120	115	133	111	88	100	136	103	133	135	108	112	154	146	183	165	163	114	110	157
nl	Bloedvergiftiging	122	178	151	125	159	166	175	147	137	124	120	148	138	141	143	132	151	100	127	139	126	107	131	135	131	119	210	150	134	116	124	98	111	132	148	187	126	136	119	133	140	159	160	139	157	157	145	165
ar	إنتان	96	74	90	114	86	120	97	96	104	87	85	82	110	105	92	93	71	79	74	95	110	102	83	75	79	99	111	86	79	80	69	68	82	104	108	124	114	84	102	88	125	106	108	105	76	110	111	138
ko	패혈증	56	57	76	56	54	71	90	91	89	75	65	70	82	81	73	72	54	42	44	75	79	75	52	35	47	49	61	71	62	101	68	34	40	63	71	75	93	84	64	31	72	59	64	87	61	51	61	91
cs	Sepse	84	68	43	49	67	52	79	85	64	126	78	54	85	70	67	125	74	47	71	80	80	69	69	63	48	44	74	86	77	50	52	31	43	60	67	47	58	65	61	49	50	58	82	70	52	53	82	93
tr	Sepsis	108	89	78	76	73	104	81	106	91	86	61	81	85	96	78	87	48	73	77	85	100	104	80	82	58	82	108	99	93	87	101	95	57	144	124	113	98	125	66	79	70	71	110	95	81	87	65	96
vi	Nhiễm trùng huyết	117	132	129	132	124	136	144	183	150	163	101	111	136	112	123	129	118	130	109	138	131	114	110	98	98	86	125	88	126	107	96	64	79	81	121	124	114	140	94	73	142	99	129	116	100	94	107	141
fi	Verenmyrkytys	67	61	62	66	65	93	77	83	87	75	61	56	66	78	71	58	78	53	89	68	85	55	64	63	47	78	85	73	76	60	58	54	67	52	82	65	75	81	59	73	79	64	82	70	66	65	55	72
he	אלח דם	60	44	34	37	42	53	55	45	42	51	37	64	47	59	43	153	96	73	60	47	57	41	44	42	41	44	38	56	32	34	41	49	47	36	68	61	39	43	45	44	53	61	37	86	72	46	49	47
sv	Sepsis	92	87	96	56	81	108	83	101	141	96	76	104	134	106	110	78	96	86	102	90	97	99	288	137	113	112	117	116	119	120	101	85	99	93	108	129	96	119	85	101	112	100	167	122	107	95	86	173
ro	Septicemie	40	41	25	28	27	26	34	34	36	27	21	23	41	42	34	47	29	26	34	28	37	29	36	24	19	17	44	40	54	36	26	11	35	35	39	38	37	19	28	35	47	48	43	40	40	34	36	52
uk	Сепсис	43	34	31	24	38	28	43	30	44	24	23	24	27	31	20	41	23	24	31	26	33	22	21	27	23	18	22	26	21	29	7	10	12	18	23	43	19	19	19	23	14	25	24	23	29	18	13	30
id	Sepsis	84	95	95	70	76	96	105	92	91	88	84	111	90	64	74	82	52	64	45	55	56	67	63	63	68	53	88	72	92	86	56	70	60	86	103	71	82	77	63	56	92	70	72	75	88	74	58	72
sr	Сепса	31	28	37	29	22	51	43	28	34	32	18	33	43	36	46	47	49	24	32	44	31	41	19	29	22	31	32	30	38	68	32	20	30	123	58	50	45	30	32	32	34	42	50	63	42	39	43	86
bg	Сепсис	23	19	23	20	19	23	19	21	97	76	41	23	30	22	41	102	93	55	47	49	28	40	38	31	18	28	25	16	22	19	24	11	17	16	28	23	19	28	10	20	19	35	22	26	31	21	41	21
th	ภาวะพิษเหตุติดเชื้อ	74	53	43	69	59	77	106	51	68	55	60	71	79	70	79	64	47	53	76	69	60	60	58	41	46	57	64	62	35	35	29	34	40	46	66	56	61	55	45	43	70	45	48	65	50	47	60	70
el	Σήψη	21	18	19	13	21	22	35	27	17	63	43	19	19	25	20	18	22	13	22	25	22	18	17	12	18	19	8	16	23	18	9	11	13	26	22	22	18	16	18	25	21	23	32	22	8	14	21	14
hu	Szepszis	24	24	22	14	15	30	24	22	21	14	9	23	21	17	13	28	22	13	17	31	25	19	19	12	18	7	20	23	30	18	16	9	22	17	17	19	28	10	12	18	28	30	19	37	21	16	15	21
sk	Sepsa	27	31	18	14	12	28	23	23	38	26	12	23	16	19	28	26	19	19	26	25	22	22	27	19	22	24	19	24	31	18	22	39	26	16	17	30	15	28	18	15	17	19	15	19	14	29	16	29
hr	Sepsa	34	32	21	25	23	43	47	35	26	32	29	29	48	30	63	33	36	26	38	37	40	39	25	41	37	30	35	37	46	227	112	46	40	50	39	30	31	51	42	19	37	40	39	87	49	50	48	299
no	Sepsis	14	13	12	10	17	16	20	15	10	20	14	7	14	20	14	15	10	13	9	17	12	20	10	7	12	12	8	13	14	11	12	10	13	11	4	17	12	10	9	7	14	9	5	14	13	13	15	20
lv	Sepse	6	7	3	5	6	13	4	5	4	5	4	2	3	5	4	2	5	5	4	4	3	4	6	1	5	4	4	7	4	4	5	3	3	2	1	4	5	4	2	1	3	10	2	2	5	3	7	2
et	Sepsis	9	7	8	11	6	7	10	7	6	3	5	11	13	10	6	13	12	13	7	9	6	14	19	4	9	9	7	8	17	12	8	9	4	13	12	3	7	7	14	8	6	11	9	11	14	8	11	9
ka	სეფსისი	13	7	8	1	9	13	18	23	22	19	12	9	15	17	12	11	9	10	5	19	8	7	2	6	9	5	8	6	7	8	8	3	4	6	8	10	5	10	9	12	11	5	13	9	6	4	8	11
sl	Sepsa	0	0	0	0	0	0	0	0	0	0	0	0	0	0	0	0	0	0	0	0	0	0	0	0	0	0	0	0	0	0	0	0	0	0	0	0	0	0	0	0	0	0	0	0	0	0	0	0
da	Sepsis	9	6	3	9	7	17	23	15	4	16	6	9	10	8	18	4	12	15	7	12	11	4	8	18	13	8	12	10	12	10	13	6	6	7	7	15	8	13	9	11	10	9	8	9	18	7	14	12
kk	Сепсис	3	7	3	5	0	1	5	0	9	3	0	3	0	7	2	2	1	0	4	2	2	2	1	1	0	0	3	0	1	0	3	2	0	1	3	2	0	0	1	3	5	4	2	0	0	1	1	0
simple	Sepsis	12	8	1	5	9	8	11	9	10	6	12	3	9	10	8	3	9	8	8	11	5	7	9	12	4	7	9	14	12	8	7	6	8	7	5	6	10	11	10	4	16	5	16	5	17	10	5	5
ca	Sèpsia	3	0	10	5	6	4	4	6	5	8	2	2	0	3	3	2	3	4	3	4	5	0	2	2	4	1	3	8	6	3	1	2	3	4	5	6	2	0	5	0	4	2	6	5	4	1	0	4
fa	سپتیسمی	0	0	1	0	1	2	2	0	0	0	0	0	0	0	1	0	0	0	0	0	1	0	1	0	0	0	1	0	0	0	0	1	0	0	0	0	0	1	0	1	3	0	3	0	1	2	1	0
war	Sepsis	0	0	0	0	0	0	0	0	0	0	0	0	1	0	0	0	0	0	0	0	0	0	0	0	0	0	0	0	0	0	0	0	0	0	0	0	0	0	0	0	0	0	0	0	0	0	0	0
hy	Սեպսիս	4	0	0	7	4	3	6	1	1	1	1	0	3	5	2	1	5	2	3	3	0	0	2	2	2	1	1	4	0	2	0	4	3	3	4	4	7	3	1	0	0	1	3	3	4	0	4	1
bs	Sepsa	6	13	4	3	2	8	11	5	3	4	4	4	4	7	4	4	3	4	4	3	4	4	4	2	5	3	6	3	4	5	6	0	2	2	3	3	3	1	2	2	3	3	7	6	5	2	4	16
bn	সেপসিস	0	3	0	6	1	4	5	2	2	1	2	1	4	1	2	4	3	1	5	2	2	2	0	2	4	2	1	2	1	1	1	2	2	0	6	5	2	6	0	0	3	2	2	4	4	2	3	0
sh	Sepsa	5	5	4	3	3	14	9	6	4	3	5	7	7	1	11	5	11	22	18	13	5	7	6	6	7	7	7	5	11	20	12	6	6	15	14	13	12	3	6	6	7	7	5	7	13	4	5	17
ky	Сепсис	0	0	3	1	1	3	3	1	2	0	1	1	0	0	1	1	2	1	4	2	0	0	2	1	2	1	2	1	2	2	0	0	0	0	0	2	1	0	1	0	0	1	1	2	1	0	1	0
mk	Сепса	1	0	2	2	1	1	3	0	1	1	0	0	1	0	1	1	3	0	1	1	1	1	0	2	0	0	5	0	2	0	0	1	0	1	0	0	0	1	0	0	1	0	0	1	1	0	0	1
zh-yue	敗血病	1	3	0	2	3	5	3	2	1	3	1	1	1	2	3	1	3	2	2	2	0	0	1	1	2	2	6	1	0	1	1	0	3	1	0	1	4	0	0	1	1	0	3	1	1	0	2	1
sw	Sepsisi	0	0	0	0	0	0	0	0	0	0	0	0	0	0	0	0	0	0	0	0	0	0	0	0	0	0	0	0	0	0	0	0	0	0	0	0	0	0	0	0	0	0	0	0	0	0	0	2
ms	Sepsis	0	0	0	0	0	0	0	0	0	0	0	0	0	0	0	0	0	0	0	0	0	0	0	0	0	0	0	0	0	0	0	0	0	0	0	0	0	0	0	0	0	0	0	0	0	0	0	0
is	Blóðeitrun	0	0	0	0	0	0	0	0	0	0	0	0	0	0	0	0	0	0	0	0	0	0	0	0	0	0	0	0	0	0	0	0	0	0	0	0	0	0	0	0	0	0	0	0	0	0	0	0
eu	Septizemia	1	1	0	1	1	3	4	1	1	0	1	0	0	1	2	1	3	1	4	2	1	0	1	0	2	1	1	2	1	2	0	0	0	1	0	1	1	0	0	0	1	0	1	1	1	0	2	1
eo	Sepso	0	1	0	1	2	3	4	1	1	0	1	0	1	1	2	2	3	1	2	2	0	0	1	0	3	1	1	1	3	3	1	0	0	1	2	3	1	0	0	0	2	0	1	2	2	0	1	0
af	Bloedvergiftiging	0	0	0	0	0	0	0	0	0	0	0	0	0	0	0	0	0	0	0	0	0	0	0	0	0	0	0	0	0	0	0	0	0	0	0	0	0	0	0	0	0	0	0	0	0	0	0	0
ne	सेप्सिस	0	0	0	1	2	3	4	1	1	0	1	1	0	0	3	1	2	3	2	1	0	0	1	0	4	1	3	1	2	2	0	0	0	0	0	1	2	1	1	0	1	5	2	2	1	0	3	0
sco	Sepsis	0	0	0	0	0	0	0	0	0	0	0	0	0	0	0	0	0	0	0	0	0	0	0	0	0	0	0	0	0	0	0	0	0	0	0	0	0	0	0	0	0	0	0	0	0	0	0	0
be	Сепсіс	0	0	0	1	4	3	3	1	7	0	2	0	1	0	1	1	2	1	3	2	0	0	1	0	1	1	1	1	1	2	0	0	0	0	0	1	0	2	0	0	1	1	2	1	1	1	2	0
ku	Alûdebûnî xwên be bektirya	0	2	0	1	2	3	3	0	1	1	1	1	0	1	1	1	1	1	2	2	0	0	1	0	2	1	0	1	0	2	0	1	0	0	0	1	1	0	0	0	3	0	3	2	1	0	1	1
new	सेप्सिस	0	0	0	3	1	3	3	1	1	0	1	1	0	0	1	1	2	3	1	2	0	0	1	0	1	2	0	1	1	1	0	0	0	0	0	1	1	0	0	1	2	0	2	1	1	0	1	0
or	ସେପ୍ସିସ	0	1	0	3	3	9	2	1	1	0	2	0	0	1	1	1	2	1	2	1	0	0	0	0	1	1	1	1	0	4	0	0	0	1	0	6	1	0	0	0	2	0	1	1	2	0	2	0
ga	Seipticéime	1	0	1	1	1	4	4	1	1	0	1	1	0	1	1	1	2	1	3	3	0	0	1	0	2	1	0	1	1	0	0	0	0	0	0	1	0	0	1	0	1	0	1	1	1	1	1	0
hi	पूतीभवन	0	0	0	0	0	0	0	0	0	0	0	0	0	0	0	0	0	0	0	0	0	0	0	0	0	0	0	0	0	0	0	0	0	0	0	0	0	0	0	0	0	0	0	0	0	0	0	0
li	Bloodverguftiging	0	0	0	0	0	0	0	0	0	0	0	0	0	0	0	0	0	0	0	0	0	0	0	0	0	0	0	0	0	0	0	0	0	0	0	0	0	0	0	0	0	0	0	0	0	0	0	0
cv	Сепсис	0	0	0	0	0	0	0	0	0	0	0	0	0	0	0	0	0	0	0	0	0	0	0	0	0	0	0	0	0	0	0	0	0	0	0	0	0	0	0	0	0	0	0	0	0	0	0	0
be-tarask	Сэпсіс	0	0	0	0	0	0	0	0	0	0	0	0	0	0	0	0	0	0	0	0	0	0	0	0	0	0	0	0	0	0	0	0	0	0	0	0	0	0	0	0	0	0	0	0	0	0	0	0
cy	Sepsis	0	0	0	0	0	0	0	0	0	0	0	0	0	0	0	0	0	0	0	0	0	0	0	0	0	0	0	0	0	0	0	0	0	0	0	0	0	0	0	0	0	0	0	0	0	0	0	0
[truncated: 1,048 more columns]
