# Supplementary material for: Sepsis information-seeking behaviors via Wikipedia between 2015 and 2018: A mixed methods retrospective observational study
Source: PLoS One. 2019 Aug 22;14(8):e0221596. doi: 10.1371/journal.pone.0221596 (PMC6705833; doi:10.1371/journal.pone.0221596)
Supplement: S2 File — Data spanning July 1, 2015 and June 30, 2018. Data derived from Wikipedia traffic and provided via the Wikimedia Foundation Langviews tool. https://tools.wmflabs.org/langviews/. (XLSX) [file pone.0221596.s002.xlsx]

## Sheet: Sheet1
Language	Title	Badges	2015-07-01	2015-07-02	2015-07-03	2015-07-04	2015-07-05	2015-07-06	2015-07-07	2015-07-08	2015-07-09	2015-07-10	2015-07-11	2015-07-12	2015-07-13	2015-07-14	2015-07-15	2015-07-16	2015-07-17	2015-07-18	2015-07-19	2015-07-20	2015-07-21	2015-07-22	2015-07-23	2015-07-24	2015-07-25	2015-07-26	2015-07-27	2015-07-28	2015-07-29	2015-07-30	2015-07-31	2015-08-01	2015-08-02	2015-08-03	2015-08-04	2015-08-05	2015-08-06	2015-08-07	2015-08-08	2015-08-09	2015-08-10	2015-08-11	2015-08-12	2015-08-13	2015-08-14	2015-08-15	2015-08-16
en	Septic shock		1501	1576	1341	1279	1353	1588	1627	1619	1472	1308	1267	1470	1421	1681	1691	1692	1565	1551	1305	1526	1583	1642	1648	1488	1576	1380	1519	1591	1490	1507	1331	1023	1257	1483	1497	1537	1425	1417	1243	1243	1492	1406	1628	1536	1463	1188	1321
es	Choque séptico		448	512	420	304	294	456	462	443	425	399	340	259	418	413	400	421	385	292	286	428	561	422	418	371	254	257	343	333	340	314	269	188	212	323	383	360	402	360	325	313	348	409	489	439	376	360	316
fr	Choc septique		149	149	132	169	165	165	146	163	158	133	101	129	154	125	146	148	141	110	100	124	141	126	135	107	85	88	125	148	123	120	132	99	96	114	123	141	125	139	135	130	130	144	129	114	136	151	117
ru	Септический шок		75	44	67	41	61	55	57	50	51	62	49	43	42	70	61	68	64	44	78	63	71	58	74	47	36	37	44	31	75	52	63	32	30	50	59	39	46	189	97	98	123	83	191	101	180	101	138
it	Shock settico		153	164	135	118	146	163	172	178	203	191	129	127	230	188	174	167	133	132	164	171	179	167	173	119	136	142	154	149	116	155	102	78	97	120	116	102	129	99	88	99	119	128	77	75	104	83	99
pt	Choque séptico		152	140	111	114	105	142	312	223	300	268	123	134	181	170	141	179	151	155	105	109	123	152	132	90	88	82	97	139	93	116	153	93	78	126	119	111	121	119	111	99	119	154	119	165	114	98	89
pl	Wstrząs septyczny		54	54	39	46	33	45	52	52	43	51	53	46	52	67	58	48	48	29	42	37	53	44	47	41	43	40	43	27	29	42	24	26	26	33	34	39	44	36	33	37	64	46	47	48	57	55	50
zh	敗血性休克		55	51	37	34	50	59	70	45	38	49	40	40	59	65	118	157	58	59	64	57	84	56	77	53	39	33	41	44	36	114	169	28	39	54	59	52	80	44	31	29	34	40	52	38	42	34	59
ar	صدمة إنتانية		11	11	9	10	5	7	13	8	7	6	11	8	8	12	17	6	3	10	9	8	11	12	5	13	5	6	10	16	7	1	11	13	4	11	18	10	9	19	29	17	10	16	7	6	8	11	16
th	ช็อกเหตุพิษติดเชื้อ		53	36	21	22	55	60	48	54	58	38	31	50	66	60	35	25	35	24	50	37	27	28	19	12	20	21	20	27	15	18	13	11	12	21	29	39	19	15	12	29	41	19	25	22	17	18	38
sv	Septisk chock		9	25	13	17	15	21	9	13	17	14	13	18	9	18	10	5	4	9	6	7	15	9	358	68	31	12	16	9	12	9	9	8	10	11	20	26	15	17	15	10	16	11	24	11	11	9	11
nl	Septische shock		12	17	17	15	16	32	24	29	23	18	9	23	11	17	15	12	15	17	18	8	11	17	20	21	6	18	13	17	19	17	8	5	8	27	26	15	13	19	26	22	13	17	19	20	23	25	27
cs	Septický šok		16	8	15	6	7	6	17	10	16	6	8	12	16	28	6	7	13	9	8	18	12	10	9	9	6	4	4	8	7	5	10	0	5	5	10	11	6	10	10	13	8	6	5	3	12	7	13
uk	Септичний шок		5	2	1	1	0	4	1	3	3	7	0	3	0	2	2	3	2	0	0	0	2	0	5	2	1	2	1	4	2	0	3	2	0	2	1	0	3	2	0	1	0	1	0	1	0	0	0
sk	Septický šok		5	6	5	4	2	4	3	8	9	4	4	3	16	2	5	7	5	8	5	3	10	2	4	2	5	5	11	3	3	5	4	3	9	3	5	9	4	8	2	3	10	7	4	6	1	8	7
sr	Септички шок		7	1	4	2	3	4	5	3	3	4	0	4	2	6	2	3	8	3	3	2	1	3	2	1	2	3	3	6	5	1	2	3	2	5	3	4	6	10	6	0	1	3	2	4	4	6	3
fa	شوک عفونی		0	0	0	0	0	0	0	0	0	0	0	0	0	0	0	0	0	0	0	0	0	0	0	0	0	0	0	0	0	0	0	0	0	0	0	0	0	0	0	0	0	0	0	0	0	0	0
sl	Septični šok		8	4	5	1	1	7	4	3	4	2	3	9	1	3	6	1	3	4	7	3	1	0	0	1	0	1	3	3	5	4	6	1	0	2	0	4	0	2	8	4	2	2	6	1	4	7	6
no	Septisk sjokk		0	0	0	0	0	0	0	0	0	0	0	0	0	0	0	0	0	0	0	0	0	0	0	0	0	0	0	0	0	0	0	0	0	0	0	0	0	0	0	0	0	0	0	0	0	0	0
simple	Septic shock		0	0	0	0	0	0	0	0	0	0	0	0	0	0	0	0	0	0	0	0	0	0	0	0	0	0	0	0	0	0	0	0	0	0	0	0	0	0	0	0	0	0	0	0	0	0	0
ca	Xoc sèptic		0	0	0	0	0	0	0	0	0	0	0	0	0	0	0	0	0	0	0	0	0	0	0	0	0	0	0	0	0	0	0	0	0	0	0	0	0	0	0	0	0	0	0	0	0	0	0
ku	Xûrpey jarîn		0	0	0	0	0	1	1	0	0	1	0	1	0	1	0	0	0	0	1	0	0	0	0	0	0	0	0	0	1	0	1	1	0	0	1	0	0	0	0	0	0	0	0	0	0	0	0
kn	ವಿಷರಕ್ತ ಆಘಾತ		0	0	0	0	1	1	1	0	0	1	0	1	0	1	0	0	0	0	0	0	0	0	0	0	0	0	0	0	1	0	1	0	0	0	1	0	0	0	0	0	0	0	0	0	0	0	0
[truncated: 1,049 more columns]
