# Supplementary material for: Sepsis information-seeking behaviors via Wikipedia between 2015 and 2018: A mixed methods retrospective observational study
Source: PLoS One. 2019 Aug 22;14(8):e0221596. doi: 10.1371/journal.pone.0221596 (PMC6705833; doi:10.1371/journal.pone.0221596)
Supplement: S3 File — Data spanning July 1, 2015 and June 30, 2018 for the category of critical care. Data derived from Wikipedia traffic and provided via the Wikimedia Foundation Massviews tool. https://tools.wmflabs.org/massviews. (CSV) [file pone.0221596.s003.csv]

Title	2015-07-01	2015-07-02	2015-07-03	2015-07-04	2015-07-05	2015-07-06	2015-07-07	2015-07-08	2015-07-09	2015-07-10	2015-07-11	2015-07-12	2015-07-13	2015-07-14	2015-07-15	2015-07-16	2015-07-17	2015-07-18	2015-07-19	2015-07-20	2015-07-21	2015-07-22	2015-07-23	2015-07-24	2015-07-25	2015-07-26	2015-07-27	2015-07-28	2015-07-29	2015-07-30	2015-07-31	2015-08-01	2015-08-02	2015-08-03	2015-08-04	2015-08-05	2015-08-06	2015-08-07	2015-08-08	2015-08-09	2015-08-10	2015-08-11	2015-08-12	2015-08-13	2015-08-14	2015-08-15	2015-08-16	2015-08-17	2015-08-18
Sepsis	4200	4316	4001	4223	4418	5149	4973	5497	4737	4681	4006	3967	5104	4891	4988	4785	4313	3945	4530	5666	4924	4984	4504	4482	3807	3818	4849	7159	6922	6056	4438	4121	4099	4100	4737	4935	4980	4787	3812	4097	4708	4917	4615	4715	4603	3846	4160	5201	5242
Glasgow Coma Scale	2582	2862	2219	1974	3299	2849	2781	2777	3131	2487	2166	2075	2769	2830	2705	2647	2215	2360	2149	2820	2735	2725	2597	2437	2032	2086	2691	2746	2624	2379	2181	1981	2048	2339	2770	2930	2641	2403	2065	2068	2424	2627	2706	2503	2185	1756	1974	2594	2691
Rhabdomyolysis	2500	2603	2330	1897	1925	2438	2667	2517	2653	2429	1930	2337	3101	7710	3777	3262	3905	2328	2151	2720	2686	2959	2968	2821	2925	2857	3535	3011	2942	2997	2785	2341	2173	2398	2970	2796	2745	2548	2098	2046	2590	2753	2621	2610	2507	2130	2187	2648	2955
Septic shock	1501	1576	1341	1279	1353	1588	1627	1619	1472	1308	1267	1470	1421	1681	1691	1692	1565	1551	1305	1526	1583	1642	1648	1488	1576	1380	1519	1591	1490	1507	1331	1023	1257	1483	1497	1537	1425	1417	1243	1243	1492	1406	1628	1536	1463	1188	1321	1611	1526
Delirium tremens	1383	1393	1318	1256	1403	1592	1663	1777	1638	1550	1421	1565	1787	1720	1537	1611	1491	1364	1502	1739	1601	1627	1496	2299	1473	1617	1944	1876	1688	1594	1685	1324	1420	1465	1545	1551	1584	1440	1259	1464	1691	1667	1695	1675	1571	1390	1676	1789	1689
C-reactive protein	2065	2120	1868	1399	1324	2131	2289	2403	2166	2177	1489	1433	2263	2414	2235	2189	2104	1451	1384	2129	2301	2299	2086	1849	1499	1400	2134	2255	2154	2083	2049	1459	1355	2060	2220	2194	2165	2002	1493	1480	2038	2317	2344	2257	1942	1395	1350	2153	2317
Coma	1557	1497	1504	1475	1494	1604	1853	1542	1521	1502	1458	1576	1855	1747	1631	1514	1565	4386	4368	4250	3561	5306	2838	2988	2970	2874	3552	2112	1737	1761	1851	1689	1795	1736	1797	1741	1704	1626	1595	1675	1764	1794	1688	1668	1716	1550	1772	1810	1833
Delirium	1495	1381	1415	1177	1315	1550	1648	1671	1556	1440	1190	1312	1561	1556	1589	1599	1295	1397	1289	1629	1493	1502	1584	1415	1203	1291	1652	1593	1609	1504	1367	1192	1251	1575	1602	1488	1601	1486	1402	1354	1604	1553	1614	1556	1451	1157	1251	1659	1700
Extracorporeal membrane oxygenation	974	988	858	702	678	923	905	1069	971	941	678	672	911	917	943	1006	879	731	627	867	903	909	873	781	556	572	911	848	938	858	715	573	564	783	1016	1039	863	820	671	674	778	820	844	857	704	539	680	817	920
Disseminated intravascular coagulation	1497	1461	1248	1095	1201	1452	1728	1489	1580	1350	1173	1222	1511	1585	1570	1419	1358	1110	1170	1574	1538	1635	1463	1327	1208	1197	1539	1551	1544	1594	1224	1032	1103	1273	1514	1532	1514	1349	1210	1224	1478	1589	1617	1450	1353	1175	1194	1546	1599
Shock (circulatory)	1272	1309	1117	958	1126	1321	1357	1361	1243	1297	1077	1108	1345	1465	1371	1335	1130	1112	1171	1409	1376	1389	1474	1196	1080	1238	1368	1483	1416	1211	1108	993	1027	1166	1416	1280	1318	1174	1048	1204	1284	1842	1495	1352	1188	1075	1175	1451	1422
Subarachnoid hemorrhage	1127	1274	1114	926	937	1251	1497	1384	1395	1315	1010	996	1325	1427	1333	1250	1018	1020	1063	1452	1261	1362	1251	1305	959	1063	1416	1285	1376	1360	1179	939	994	1251	1375	1559	1533	1217	1078	1185	1279	1349	1301	1309	1405	1142	1210	1424	1437
Triage	1089	1001	899	699	777	1240	1266	1218	1123	990	764	731	1207	1142	1112	1055	992	719	774	1092	1211	1381	1211	1091	824	806	1156	1181	1136	1084	1038	681	774	1026	1211	1125	1112	953	698	804	1070	1053	1117	1110	970	768	743	1204	1422
Acute respiratory distress syndrome	839	982	825	716	821	976	1045	1079	995	912	668	750	994	1034	1019	870	727	625	1813	5127	1510	987	922	890	717	716	940	889	997	898	785	630	836	870	1008	1101	861	808	625	695	927	948	969	914	780	659	711	936	984
Respiratory failure	1117	1690	1076	807	883	952	869	928	817	706	589	654	813	899	810	764	700	572	647	832	818	785	728	705	579	731	768	900	1013	840	723	555	676	756	843	815	817	699	554	705	801	809	797	837	718	638	663	846	861
Traumatic brain injury	857	819	762	647	701	945	943	1004	869	834	760	701	1017	933	879	886	833	1273	1026	1228	1285	1221	996	966	907	1044	1202	1057	1044	977	793	675	742	900	1036	955	876	841	691	828	954	956	952	943	848	694	778	2338	1060
Systemic inflammatory response syndrome	1384	1427	1090	884	904	1293	1338	1457	1314	1120	842	871	1254	1268	1241	1208	1127	849	803	1123	1362	1232	1284	1003	816	840	1207	1260	1208	1205	1069	815	790	1128	1376	1348	1264	1083	758	810	1095	1252	1304	1165	1145	756	753	1255	1201
Refeeding syndrome	811	832	717	672	651	836	814	868	867	733	599	644	1246	1435	808	839	1307	659	616	816	847	825	1206	1512	873	776	934	948	966	950	867	677	618	759	926	885	884	887	739	726	821	911	928	837	778	695	689	857	888
Pulmonary aspiration	831	764	763	657	707	891	844	834	870	743	666	735	888	862	813	966	832	720	769	971	887	859	816	812	727	749	870	775	836	850	746	711	757	729	893	840	815	777	686	680	762	876	861	841	883	795	826	881	934
Intensive care unit	779	780	694	596	636	815	772	824	823	722	642	618	731	847	845	731	735	702	695	747	792	790	830	709	638	646	789	1026	1035	985	827	707	825	830	883	914	829	758	690	744	816	875	845	799	712	615	745	824	854
Oxygen toxicity	858	788	632	572	621	741	765	738	739	692	530	708	749	781	796	826	720	552	679	754	753	804	825	742	677	669	818	1461	1231	847	809	675	686	655	840	990	813	698	678	733	761	768	812	791	699	646	704	833	969
Tracheal intubation	782	759	652	495	510	736	735	737	752	660	563	607	720	656	744	663	629	510	539	700	792	757	780	666	622	574	735	751	709	721	601	548	560	680	802	780	735	716	546	537	679	1013	751	738	684	565	670	735	830
Mechanical ventilation	593	648	566	425	614	612	691	663	631	526	464	428	583	557	626	581	506	385	500	559	585	611	527	501	467	509	670	670	677	542	479	422	494	553	634	651	668	592	492	496	648	638	600	635	539	463	686	607	604
Parenteral nutrition	658	668	537	436	491	664	752	785	665	522	402	481	710	659	672	645	575	472	504	722	709	646	631	606	428	529	623	688	635	656	526	438	503	645	628	713	647	572	672	545	676	639	719	640	604	472	532	722	728
Infant respiratory distress syndrome	521	487	403	380	365	437	497	465	447	408	324	457	488	445	413	414	392	283	381	476	449	465	457	362	341	387	405	479	542	445	379	291	353	437	462	500	461	338	311	426	503	461	490	443	381	317	403	475	529
Hospital-acquired infection	519	507	448	275	359	485	538	540	490	506	364	363	572	532	466	431	394	277	412	501	539	545	496	463	355	361	539	569	546	516	520	321	382	490	545	571	594	474	395	398	545	644	595	517	434	368	408	504	537
Positive end-expiratory pressure	406	382	327	270	332	410	458	415	445	340	266	325	467	476	410	420	363	251	352	427	484	448	427	354	255	325	391	401	446	466	380	335	386	450	506	501	481	390	358	335	460	451	511	443	403	293	347	406	511
Neonatal intensive care unit	457	407	347	307	330	468	478	517	414	5095	2815	506	480	532	446	577	440	344	337	503	553	500	508	401	343	365	476	449	482	432	466	337	307	411	498	426	419	363	361	306	408	467	427	421	358	283	386	377	434
Chest tube	541	524	423	419	448	501	539	632	598	527	443	405	511	529	590	562	384	316	376	468	504	548	525	509	385	417	493	517	511	494	428	366	370	519	515	551	629	505	452	402	505	531	536	546	435	380	413	556	555
Induced coma	468	546	451	472	492	494	418	428	443	408	372	439	470	436	500	476	477	779	1001	1043	927	703	654	547	511	687	3915	1131	660	536	478	530	688	642	564	489	521	563	510	530	513	462	469	471	529	485	538	570	575
Hypomagnesemia	611	588	438	315	370	577	556	573	521	487	379	424	546	646	562	609	484	372	431	566	567	564	589	487	443	402	558	612	543	570	463	376	413	536	571	585	556	523	394	400	553	538	547	545	503	366	419	556	617
Positive airway pressure	365	401	322	271	289	443	470	435	457	370	320	265	443	462	399	385	366	271	322	447	457	433	405	317	295	279	397	395	481	461	420	358	334	436	489	551	633	425	360	359	482	460	463	519	436	308	380	491	514
SOFA score	179	194	159	97	100	194	210	213	155	133	84	106	153	167	203	169	143	74	118	150	140	129	150	124	107	116	154	154	186	191	121	81	91	128	141	154	158	116	95	100	126	151	167	137	127	123	121	154	197
Cardiogenic shock	472	446	377	322	337	512	540	487	455	470	368	360	517	506	480	457	420	324	375	473	499	517	436	473	316	370	457	531	492	474	356	305	372	409	486	472	454	368	337	352	468	438	499	461	392	347	358	467	436
Procalcitonin	397	477	369	253	282	435	502	486	491	399	324	254	459	512	475	443	367	244	278	470	490	483	454	451	269	264	449	475	440	502	380	272	275	411	536	488	495	414	314	315	450	490	498	477	401	272	284	440	481
Bag valve mask	370	310	301	236	261	396	393	366	363	379	249	276	333	350	377	378	307	175	258	349	415	324	403	355	289	261	379	398	417	367	301	234	284	324	393	427	380	289	234	259	356	371	412	400	295	262	311	424	429
Multiple organ dysfunction syndrome	324	288	250	275	247	340	327	316	354	306	217	278	325	354	321	307	301	275	306	330	337	383	309	297	282	319	406	451	395	323	276	235	264	352	369	386	297	286	232	270	307	312	301	316	298	266	264	347	347
Altered level of consciousness	283	256	235	197	232	295	321	299	286	296	173	227	279	254	283	293	250	207	258	335	310	313	327	313	240	231	310	350	333	273	212	184	198	262	290	317	320	272	188	253	319	359	322	296	273	228	231	342	353
Modes of mechanical ventilation	382	374	304	280	280	384	371	433	369	332	249	273	380	405	390	350	266	250	283	328	325	366	377	329	231	269	363	402	345	355	344	234	282	332	402	446	406	309	268	264	373	380	409	381	300	295	417	393	432
Clinical death	352	280	248	276	274	297	305	334	333	316	242	326	344	321	313	286	278	315	299	381	286	302	328	325	328	359	387	415	377	337	371	321	287	317	329	362	315	363	307	294	325	330	394	347	282	248	306	384	371
APACHE II	322	348	261	181	253	381	390	366	418	318	234	285	372	420	384	358	328	193	266	357	390	343	391	291	233	281	376	365	393	383	273	204	243	329	322	360	379	298	217	264	334	373	412	376	281	181	219	387	449
Pulmonary artery catheter	357	303	243	191	217	315	365	332	331	290	219	246	305	303	320	324	273	253	241	256	348	299	313	325	206	217	283	353	299	276	259	172	194	269	340	331	343	280	230	265	305	310	339	372	320	180	216	322	345
Stress ulcer	304	338	233	185	252	356	332	343	284	343	376	246	351	452	363	408	301	247	293	891	409	356	306	262	239	267	275	337	339	307	310	229	245	267	301	297	304	249	245	252	289	355	304	302	330	267	259	363	388
Rapid shallow breathing index	269	257	276	181	163	280	248	287	272	216	175	158	243	289	322	268	215	157	144	218	219	256	231	246	194	176	252	287	275	285	222	165	169	246	286	298	285	258	172	171	238	254	270	209	254	177	171	262	250
Transfusion-related acute lung injury	147	134	126	110	109	149	164	199	214	132	108	119	176	187	202	164	140	114	127	154	200	177	197	160	153	115	184	172	169	163	182	108	129	151	188	171	195	177	127	161	196	206	197	277	155	119	122	184	191
Critical illness polyneuropathy	69	87	54	58	58	63	82	93	84	81	42	58	88	73	83	77	55	35	40	67	72	52	67	65	49	52	77	85	62	74	67	38	31	70	86	98	93	68	35	62	86	77	92	172	72	52	35	68	77
Resuscitation	220	232	204	189	169	227	297	260	242	209	169	210	236	269	284	258	239	155	170	227	266	219	252	209	276	209	264	292	287	270	218	201	205	271	249	268	245	211	211	203	264	313	246	275	234	185	200	268	264
Intensive care medicine	205	200	162	117	152	221	223	234	210	189	149	181	224	209	235	183	182	158	150	196	210	225	217	193	157	160	207	232	219	171	184	142	163	165	189	223	191	173	149	140	195	190	211	203	161	157	165	186	214
Early warning score	168	173	123	105	136	189	180	164	147	140	127	165	179	205	182	142	135	84	93	156	173	168	137	155	93	110	184	195	173	158	119	109	114	151	171	182	192	168	85	109	189	136	180	162	133	86	109	168	214
Richmond Agitation-Sedation Scale	196	166	112	81	93	168	187	149	134	161	117	90	141	127	163	152	132	84	85	159	167	139	122	105	77	112	175	147	142	133	111	102	80	178	178	178	164	130	85	111	132	186	144	149	143	88	108	122	174
Monitoring (medicine)	134	125	120	96	109	139	134	162	165	143	125	141	135	176	162	158	114	96	126	153	137	159	153	128	120	122	141	140	156	142	115	120	131	153	177	155	158	126	103	145	173	193	176	192	147	109	174	142	196
Injury Severity Score	120	126	108	59	72	155	136	127	133	107	71	74	132	119	136	100	97	78	77	106	127	142	139	111	143	57	102	138	148	127	97	65	86	98	108	148	131	118	68	73	128	134	140	109	118	81	87	148	112
High dependency unit	96	99	94	122	130	135	144	115	130	88	108	88	125	115	111	92	114	93	85	122	142	136	120	101	91	109	121	137	160	144	103	103	93	133	127	140	136	113	108	95	132	137	131	143	152	103	132	158	207
Artificial ventilation	16	18	15	16	15	14	20	14	16	13	11	15	15	8	17	20	18	12	29	17	26	18	23	14	17	16	20	20	14	18	14	14	13	16	15	18	21	7	10	13	23	19	27	10	15	8	23	15	9
Arterial line	11	16	11	12	9	8	10	18	17	12	8	18	19	18	14	13	15	12	10	8	17	10	4	16	8	9	9	5	11	20	5	10	8	18	16	11	19	18	10	14	10	14	10	14	13	10	7	9	11
Antihypotensive agent	96	107	84	62	74	113	111	112	107	110	79	87	94	107	105	92	88	66	75	117	117	135	112	90	82	60	108	110	96	133	105	77	84	108	136	124	147	143	66	118	109	147	130	113	119	94	89	108	132
Pain stimulus	88	64	85	38	78	70	75	85	88	56	65	61	80	62	45	89	71	60	53	85	58	72	82	71	68	75	97	105	80	75	62	57	63	80	70	63	58	67	61	55	95	75	63	155	73	50	61	88	98
Hunt and Hess scale	98	119	62	79	65	112	111	100	105	89	64	69	105	97	107	90	81	69	103	118	131	110	112	113	74	81	95	90	112	94	100	61	69	80	114	127	105	88	53	45	87	105	87	112	76	64	72	86	115
Catastrophic antiphospholipid syndrome	35	47	37	24	36	34	41	60	43	42	25	25	49	36	24	49	32	28	30	26	56	55	31	56	47	29	65	58	64	51	32	25	29	38	53	42	32	30	30	33	49	40	43	49	44	26	26	28	41
Pediatric intensive care unit	67	73	55	42	52	89	79	72	74	65	52	66	85	71	62	94	81	49	56	67	79	54	86	68	69	72	79	106	98	87	61	48	55	68	83	67	85	49	73	43	68	79	81	82	53	51	51	73	81
SAPS II	73	74	43	45	41	67	97	68	63	67	35	32	64	63	52	65	47	30	33	67	59	56	55	50	50	41	62	69	70	77	27	32	43	48	59	63	67	46	50	41	49	66	50	56	42	40	32	69	79
Stress hyperglycemia	53	42	36	29	53	45	57	43	61	43	37	40	35	65	44	49	56	48	40	54	62	62	51	66	45	38	58	74	52	65	53	46	48	51	71	51	46	61	39	37	50	37	62	52	58	38	48	53	72
Drotrecogin alfa	50	58	45	47	44	82	56	67	61	54	38	48	50	67	55	66	52	43	53	48	58	66	65	61	46	51	65	62	75	63	60	51	42	61	69	68	71	45	44	42	66	62	74	54	50	55	51	69	57
Nutrient enema	44	63	109	64	66	59	52	44	49	48	78	44	53	43	41	34	54	26	43	50	39	39	35	32	53	28	37	27	45	44	24	49	47	47	46	46	38	28	42	42	33	41	36	28	43	47	55	72	37
ICU scoring systems	40	47	26	39	39	56	47	59	32	32	25	36	44	49	48	40	37	40	22	45	41	40	42	47	46	29	51	42	50	44	29	13	25	41	37	51	55	19	27	36	49	32	40	36	33	23	32	58	59
Permissive hypercapnia	47	43	27	26	21	43	46	36	63	28	24	33	25	46	42	57	31	30	28	32	35	49	40	40	50	37	42	47	34	35	29	26	31	39	41	30	43	30	28	27	47	52	46	41	42	32	28	43	40
Baux score	673	259	137	70	71	82	48	52	51	51	29	40	41	32	44	40	31	32	27	61	48	49	46	34	37	22	22	46	30	29	23	12	23	25	37	35	38	36	21	26	32	51	39	41	29	23	20	24	31
Passive leg raising test	49	52	28	24	22	37	40	31	41	23	16	26	32	32	51	44	20	28	43	32	39	46	36	33	29	28	31	54	42	51	23	21	17	32	43	39	44	47	16	23	22	29	39	41	35	18	39	34	49
Early goal-directed therapy	43	41	41	42	32	42	56	47	46	38	27	27	34	66	50	31	39	17	36	46	39	57	41	51	37	18	35	42	47	36	43	34	36	42	68	47	46	48	37	34	53	61	40	41	52	38	20	38	47
Coma scale	37	30	30	24	29	33	29	42	28	40	30	28	40	30	39	25	33	91	108	106	43	69	69	58	58	54	60	45	40	37	27	36	31	36	42	22	30	29	29	19	32	30	22	25	41	27	35	37	33
Surviving Sepsis Campaign	21	26	28	45	25	45	40	28	24	26	20	26	35	28	40	35	34	16	45	28	34	30	33	26	33	23	31	34	50	46	20	20	13	22	24	37	26	28	15	16	20	34	25	29	31	24	28	27	28
Coma cocktail	26	14	35	28	22	13	21	25	38	26	19	22	22	14	23	23	28	19	15	31	30	20	20	23	12	22	30	22	24	26	20	98	50	34	38	33	32	15	15	27	26	17	25	25	15	10	14	43	31
Post-intensive care syndrome	15	19	28	28	11	12	24	24	23	19	24	15	12	24	13	16	15	9	12	9	16	21	69	55	26	26	28	27	12	31	25	12	5	13	21	18	19	13	15	17	19	18	21	14	26	10	16	22	17
Ventilator-associated lung injury	29	30	20	10	17	27	44	26	31	34	21	18	19	21	21	22	13	10	35	29	30	20	26	23	19	18	16	19	16	26	16	14	15	15	24	32	31	27	18	18	17	24	28	17	26	23	25	13	23
Respiratory gas humidification	21	43	27	20	30	24	29	33	33	21	16	21	20	26	34	29	18	23	17	14	27	25	54	16	11	14	43	28	17	23	23	14	18	22	19	15	18	11	15	10	28	24	26	47	19	22	26	10	19
Critical illness-related corticosteroid insufficiency	13	17	18	19	33	13	14	16	21	17	10	11	29	13	23	25	22	19	20	19	17	12	19	25	15	15	21	25	24	17	22	18	10	18	25	20	20	19	22	13	24	20	22	24	22	16	22	33	30
Norepinephrine (medication)	0	0	0	0	0	0	0	0	0	0	0	0	0	0	0	0	0	0	0	0	0	0	0	0	0	0	0	0	0	0	0	0	0	0	0	0	0	0	0	0	0	0	0	0	0	0	0	0	0
Catastrophic illness	20	15	15	7	5	11	24	20	28	25	9	8	13	24	23	20	8	9	14	19	24	15	17	17	7	10	16	24	14	13	12	4	9	9	40	18	21	9	8	7	20	21	18	14	23	10	8	15	19
Omegaven	28	29	18	12	24	25	30	36	38	39	19	18	16	25	24	38	24	19	12	36	27	25	36	25	17	18	27	39	33	35	20	6	16	20	32	25	23	20	14	18	20	25	34	17	39	27	12	22	25
SAPS III	12	10	17	6	14	17	22	19	16	8	8	10	14	18	16	9	8	4	7	15	12	12	18	9	11	8	7	13	19	11	8	8	12	12	16	16	16	10	4	6	12	17	7	14	15	6	6	21	26
Heroic measure	16	257	210	61	26	20	13	21	19	26	10	13	14	16	9	21	14	9	11	16	15	10	14	13	9	10	9	9	13	5	10	9	9	11	13	17	8	9	7	12	11	17	12	17	7	4	15	11	8
Critical Care Medicine (journal)	21	19	17	14	20	20	16	21	15	13	25	8	22	16	16	15	17	8	15	12	12	16	9	12	13	15	12	17	10	20	10	3	15	16	19	14	32	75	29	18	28	32	26	23	27	15	20	29	13
Stabilization (medicine)	7	8	6	5	6	10	11	12	8	11	4	8	15	3	6	5	9	6	2	15	11	11	9	8	11	9	7	15	15	8	10	9	7	10	11	4	11	9	6	8	8	9	8	8	9	10	7	8	9
ICU quality and management tools	12	10	35	22	8	20	17	17	16	13	10	6	14	9	11	10	9	5	8	7	16	10	7	5	15	7	17	17	12	13	17	10	6	11	13	13	9	13	9	14	10	9	14	16	13	7	4	13	16
Mechanical power	0	1	2	0	1	1	1	3	2	1	1	2	2	6	5	6	3	1	2	5	3	2	0	0	0	1	1	3	1	0	3	4	2	0	0	4	0	0	0	0	1	5	4	3	1	5	3	1	0
Aeromedical Isolation Team	11	7	6	7	8	6	12	16	17	11	6	6	10	13	9	6	9	6	12	12	14	9	14	15	11	4	11	5	8	13	9	7	7	7	5	14	7	8	9	12	13	6	7	10	7	6	9	6	16
Horowitz index	11	7	11	20	2	4	5	6	13	5	1	1	4	4	10	3	2	1	4	1	7	9	9	6	13	6	9	5	3	7	4	2	5	13	7	3	7	2	2	7	4	7	3	3	6	4	8	6	5
PIM2	4	11	8	19	6	8	5	11	8	7	7	2	9	6	8	11	6	8	8	8	9	5	6	10	16	6	10	9	7	10	1	5	6	8	6	18	7	9	3	3	5	6	9	8	7	1	4	4	10
Chest drainage management	0	0	0	0	0	0	0	0	0	0	0	0	0	0	0	0	0	0	0	0	0	0	0	0	0	0	0	0	0	0	0	0	0	0	0	0	0	0	0	0	0	0	0	0	0	0	0	0	0
Biotrauma	3	4	7	3	5	3	5	3	11	2	4	4	3	6	8	7	5	4	3	5	3	6	8	1	1	4	9	6	4	4	2	3	3	3	3	4	15	3	3	2	8	6	3	11	4	4	3	8	7
Aeromedical Biological Containment System	6	5	7	4	3	4	11	7	6	9	1	4	4	6	1	2	2	10	11	6	3	8	3	6	3	4	7	5	7	4	2	4	6	8	1	4	11	6	8	8	4	4	7	6	6	1	4	4	7
Geriatric intensive-care unit	10	7	5	4	7	6	8	8	7	11	5	11	10	12	3	2	3	1	5	8	9	10	6	6	3	4	1	3	5	9	32	4	6	6	6	3	7	1	4	3	4	6	7	8	8	3	4	10	6
Percutaneous transtracheal ventilation	2	4	4	0	2	4	7	7	7	10	3	6	8	5	5	4	3	24	6	9	10	9	9	3	2	6	6	5	5	7	5	1	3	4	8	5	8	2	3	8	6	4	9	5	4	2	3	6	5
Chronic critical illness	0	0	0	0	0	0	0	0	0	0	0	0	0	0	0	0	0	0	0	0	0	0	0	0	0	0	0	0	0	0	0	0	0	0	0	0	0	0	0	0	0	0	0	0	0	0	0	0	0
Dialytrauma	0	0	0	0	0	0	0	0	0	0	0	0	0	0	0	0	0	0	0	0	0	0	0	0	0	0	0	0	0	0	0	0	0	0	0	0	0	0	0	0	0	0	0	0	0	0	0	0	0
Esophogeal doppler	0	0	0	0	0	0	0	0	0	0	0	0	0	0	0	0	0	0	0	0	0	0	0	0	0	0	0	0	0	0	0	0	0	0	0	0	0	0	0	0	0	0	0	0	0	0	0	0	0
Biolung	2	0	3	3	2	4	0	3	3	7	1	1	2	1	2	3	2	0	1	3	3	2	2	4	5	3	2	0	0	2	3	0	2	1	20	3	2	4	2	2	3	3	2	6	2	3	1	4	2
Template:Intensive care medicine	1	2	0	2	1	1	1	4	3	3	3	1	3	2	0	2	3	2	4	1	2	2	1	1	4	6	1	0	2	3	2	0	1	2	2	0	6	3	1	1	2	2	3	0	0	0	2	0	0
Surgical shock	0	0	0	0	0	0	0	0	0	0	0	0	0	0	0	0	0	0	0	0	0	0	0	0	0	0	0	0	0	0	0	0	0	0	0	0	0	0	0	0	0	0	0	0	0	0	0	0	0
Selective digestive decontamination	0	0	0	0	0	0	0	0	0	0	0	0	0	0	0	0	0	0	0	0	0	0	0	0	0	0	0	0	0	0	0	0	0	0	0	5	0	4	0	0	0	1	2	1	0	4	1	1	0
Atelectotrauma	0	0	0	0	0	0	0	0	0	0	0	0	0	0	0	0	0	0	0	0	0	0	0	0	0	0	0	0	0	0	0	0	0	0	0	0	0	0	0	0	0	0	0	0	0	0	0	0	0
Rheotrauma	0	0	0	0	0	0	0	0	0	0	0	0	0	0	0	0	0	0	0	0	0	0	0	0	0	0	0	0	0	0	0	0	0	0	0	0	0	0	0	0	0	0	0	0	0	0	0	0	0
Extracorporeal carbon dioxide removal	0	0	0	0	0	0	0	0	0	0	0	0	0	0	0	0	0	0	0	0	0	0	0	0	0	0	0	0	0	0	0	0	0	0	0	0	0	0	0	0	0	0	0	0	0	0	0	0	0
Pressure reactivity index	0	0	0	0	0	0	0	0	0	0	0	0	0	0	0	0	0	0	0	0	0	0	0	0	0	0	0	0	0	0	0	0	0	0	0	0	0	0	0	0	0	0	0	0	0	0	0	0	0
Anna Batchelor	0	0	0	0	0	0	0	0	0	0	0	0	0	0	0	0	0	0	0	0	0	0	0	0	0	0	0	0	0	0	0	0	0	0	0	0	0	0	0	0	0	0	0	0	0	0	0	0	0
[truncated: 1,047 more columns]
