# Supplementary material for: Sepsis information-seeking behaviors via Wikipedia between 2015 and 2018: A mixed methods retrospective observational study
Source: PLoS One. 2019 Aug 22;14(8):e0221596. doi: 10.1371/journal.pone.0221596 (PMC6705833; doi:10.1371/journal.pone.0221596)
Supplement: S4 File — Data spanning November 1, 2017 and June 30, 2018. Data derived from Wikipedia traffic and provided via the Wikimedia Foundation Analytics Team. https://meta.wikimedia.org/wiki/Research:Wikipedia_clickstream#Releases. (CSV) [file pone.0221596.s004.csv]

	prev	curr	type	n
1	other-empty	Sepsis	external	714640
2	other-external	Sepsis	external	33554
3	other-internal	Sepsis	external	20536
4	other-other	Sepsis	external	7653
5	other-search	Sepsis	external	562986
6	1000_Ways_to_Die_(season_1)	Sepsis	link	64
7	1000_Ways_to_Die_(season_2)	Sepsis	link	21
8	1000_Ways_to_Die_(season_4)	Sepsis	link	31
9	2012_Delhi_gang_rape	Sepsis	link	4191
10	3D_film	Sepsis	link	10
11	Abdominal_compartment_syndrome	Sepsis	link	95
12	Abortion	Sepsis	link	162
13	Abraham_Lincoln_II	Sepsis	link	1084
14	Acid_throwing	Sepsis	link	97
15	Acute-phase_protein	Sepsis	link	724
16	Acute_prostatitis	Sepsis	link	109
17	Acute_respiratory_distress_syndrome	Sepsis	link	1391
18	Addison's_disease	Sepsis	link	23
19	Adrian_P._Thomas	Sepsis	link	73
20	Agranulocytosis	Sepsis	link	414
21	Alan_Coren	Sepsis	link	240
22	Alban_Berg	Sepsis	link	121
23	Albert_Ludwig_Sigesmund_Neisser	Sepsis	link	147
24	Alcohol_abuse	Sepsis	link	57
25	Alexander_Fleming	Sepsis	link	612
26	Alexander_of_Greece	Sepsis	link	937
27	Alexander_Scriabin	Sepsis	link	1023
28	Amikacin	Sepsis	link	231
29	Ampicillin	Sepsis	link	134
30	Amputation	Sepsis	link	323
31	Amy_Purdy	Sepsis	link	41
32	Angharad_Rees	Sepsis	link	339
33	Antiseptic	Sepsis	link	1657
34	Apamea_(genus)	Sepsis	link	84
35	Appendectomy	Sepsis	link	390
36	Appendicitis	Sepsis	link	4048
37	Appendix_(anatomy)	Sepsis	link	387
38	Arrest_and_death_of_Otto_Warmbier	Sepsis	link	141
39	Ascending_cholangitis	Sepsis	link	199
40	Asplenia	Sepsis	link	12
41	Assassination_of_James_A._Garfield	Sepsis	link	667
42	Atomic_bombings_of_Hiroshima_and_Nagasaki	Sepsis	link	10
43	Atonement_(film)	Sepsis	link	7514
44	Atonement_(novel)	Sepsis	link	1272
45	Atrial_fibrillation	Sepsis	link	301
46	Atsuko_Ikeda	Sepsis	link	95
47	Aubrey_Herbert	Sepsis	link	11
48	Auguste_Deter	Sepsis	link	186
49	Aukai_Collins	Sepsis	link	401
50	Aurore_(2005_film)	Sepsis	link	10
51	Aurore_Gagnon	Sepsis	link	397
52	Aztreonam	Sepsis	link	14
53	Bacillus_cereus	Sepsis	link	181
54	Bacteremia	Sepsis	link	5304
55	Bacteria	Sepsis	link	46
56	Bacterial_pneumonia	Sepsis	link	92
57	Bandemia	Sepsis	link	27
58	Barbara_Stanwyck	Sepsis	link	2701
59	Beluga_whale	Sepsis	link	45
60	Bernard_Montgomery	Sepsis	link	323
61	Beyond_the_Sea_(film)	Sepsis	link	11
62	Bifidobacterium_animalis	Sepsis	link	45
63	Biological_timeline_of_radiation_poisoning	Sepsis	link	58
64	Black_Death_in_England	Sepsis	link	10
65	Black_Grape	Sepsis	link	197
66	Blood	Sepsis	link	11
67	Blood_culture	Sepsis	link	828
68	Blood_doping	Sepsis	link	60
69	Blood_pressure	Sepsis	link	594
70	Bobby_Darin	Sepsis	link	1445
71	Boil	Sepsis	link	951
72	Bothrops_asper	Sepsis	link	356
73	Bowel_infarction	Sepsis	link	59
74	Bowel_obstruction	Sepsis	link	1272
75	Branched-chain_amino_acid	Sepsis	link	26
76	Brian_Clough	Sepsis	link	117
77	Briton_Hadden	Sepsis	link	54
78	Brucellosis	Sepsis	link	302
79	Butch_Miller_(wrestler)	Sepsis	link	108
80	Caesarean_section	Sepsis	link	11
81	Cafuringa	Sepsis	link	10
82	Calciphylaxis	Sepsis	link	84
83	Campylobacter_fetus	Sepsis	link	10
84	Campylobacteriosis	Sepsis	link	84
85	Candida_parapsilosis	Sepsis	link	142
86	Candidiasis	Sepsis	link	344
87	Capillary_leak_syndrome	Sepsis	link	228
88	Carbapenem-resistant_enterobacteriaceae	Sepsis	link	74
89	Carbon_monoxide	Sepsis	link	53
90	Casey_Kasem	Sepsis	link	630
91	Cavernous_sinus_thrombosis	Sepsis	link	115
92	Cefaclor	Sepsis	link	32
93	Cefazolin	Sepsis	link	74
94	Cefotaxime	Sepsis	link	119
95	Ceftazidime	Sepsis	link	75
96	Ceftriaxone	Sepsis	link	399
97	Central_venous_catheter	Sepsis	link	35
98	Chance_M._Vought	Sepsis	link	243
99	Charles_Dawson	Sepsis	link	359
100	Charles_X_Gustav_of_Sweden	Sepsis	link	191
101	Charlotte_Cleverley-Bisman	Sepsis	link	499
102	Chastity_belt	Sepsis	link	629
103	Chemotherapy	Sepsis	link	102
104	Chi_Cheng_(musician)	Sepsis	link	375
105	Choi_Si-won	Sepsis	link	5814
106	Cholecystectomy	Sepsis	link	71
107	Cholesteatoma	Sepsis	link	68
108	Christian_VIII_of_Denmark	Sepsis	link	95
109	Christopher_Cazenove	Sepsis	link	4055
110	Christopher_Reeve	Sepsis	link	23048
111	Citrobacter	Sepsis	link	156
112	Citrobacter_braakii	Sepsis	link	164
113	Clive_Rice	Sepsis	link	758
114	Clostridium_difficile_infection	Sepsis	link	1252
115	Cocaine	Sepsis	link	587
116	Coffee_enema	Sepsis	link	1003
117	Cold	Sepsis	link	104
118	Community-acquired_pneumonia	Sepsis	link	46
119	Complication_(medicine)	Sepsis	link	153
120	Comstock_Lode	Sepsis	link	178
121	Constantine_I_of_Greece	Sepsis	link	137
122	Coronary_artery_bypass_surgery	Sepsis	link	202
123	Cotard_delusion	Sepsis	link	481
124	Cotton_fever	Sepsis	link	1619
125	Countdown_(game_show)	Sepsis	link	124
126	Crucifixion	Sepsis	link	263
127	Curse_of_the_pharaohs	Sepsis	link	374
128	Cytokine	Sepsis	link	682
129	Cytokine_release_syndrome	Sepsis	link	113
130	Cytokine_storm	Sepsis	link	180
131	Dale_Tryon,_Baroness_Tryon	Sepsis	link	577
132	Dalkon_Shield	Sepsis	link	76
133	Dan_Adamescu	Sepsis	link	10
134	Dan_Montecalvo_case	Sepsis	link	51
135	Danny_Javier	Sepsis	link	23
136	Dany_Heatley	Sepsis	link	256
137	David_Leland_(actor)	Sepsis	link	11
138	David_Ricardo	Sepsis	link	367
139	Death_and_funeral_of_Bhumibol_Adulyadej	Sepsis	link	204
140	Death_of_Ms_Dhu	Sepsis	link	19
141	Death_of_Savita_Halappanavar	Sepsis	link	3211
142	Deaths_in_2018	Sepsis	link	595
143	Deaths_in_March_2018	Sepsis	link	33
144	Denis_Compton	Sepsis	link	14
145	Dental_abscess	Sepsis	link	658
146	Descendants_of_Winston_Churchill	Sepsis	link	701
147	Desomorphine	Sepsis	link	227
148	Diaphragmatic_rupture	Sepsis	link	133
149	Dicloxacillin	Sepsis	link	152
150	Difang_and_Igay_Duana	Sepsis	link	244
151	Discitis	Sepsis	link	71
152	Diseases_of_Canaries	Sepsis	link	20
153	Disseminated_intravascular_coagulation	Sepsis	link	1390
154	Distributive_shock	Sepsis	link	212
155	Diverticulosis	Sepsis	link	101
156	Drotrecogin_alfa	Sepsis	link	61
157	Drug_injection	Sepsis	link	157
158	Drug_of_last_resort	Sepsis	link	135
159	DuShon_Monique_Brown	Sepsis	link	821
160	Dutch_Schultz	Sepsis	link	278
161	E-Dubble	Sepsis	link	14754
162	Ebola_virus_disease	Sepsis	link	279
163	Edith_Roberts	Sepsis	link	119
164	Edward_VI_of_England	Sepsis	link	150
165	Edwin_Samuel_Montagu	Sepsis	link	10
166	Effects_of_nuclear_explosions_on_human_health	Sepsis	link	60
167	Emergency_medicine	Sepsis	link	589
168	Emma_Livry	Sepsis	link	306
169	Encephalopathy	Sepsis	link	170
170	End_organ	Sepsis	link	24
171	Enema	Sepsis	link	110
172	Enterobacter_aerogenes	Sepsis	link	167
173	Enterococcus_faecalis	Sepsis	link	494
174	Enterococcus_hirae	Sepsis	link	106
175	Enterovirus	Sepsis	link	125
176	Erysipelas	Sepsis	link	149
177	Escherichia_coli	Sepsis	link	283
178	Etanercept	Sepsis	link	115
179	Ethel_Roosevelt_Derby	Sepsis	link	256
180	Excoriation_disorder	Sepsis	link	1329
181	Fairy_fort	Sepsis	link	56
182	Fathers_and_Sons_(novel)	Sepsis	link	194
183	Fecal_impaction	Sepsis	link	199
184	Feline_panleukopenia	Sepsis	link	65
185	Female_genital_mutilation	Sepsis	link	31
186	Female_reproductive_system	Sepsis	link	12
187	Fever	Sepsis	link	1241
188	Fireball_Roberts	Sepsis	link	186
189	Flesh_fly	Sepsis	link	56
190	Flora_Finch	Sepsis	link	117
191	Florence_La_Badie	Sepsis	link	158
192	Flucloxacillin	Sepsis	link	202
193	Friedrich_Ebert	Sepsis	link	105
194	Frostbite	Sepsis	link	100
195	Fusobacterium_necrophorum	Sepsis	link	22
196	Gangrene	Sepsis	link	5378
197	Gas_gangrene	Sepsis	link	533
198	Gastrointestinal_perforation	Sepsis	link	1974
199	Genealogical_DNA_test	Sepsis	link	30
200	General_anaesthesia	Sepsis	link	94
201	Gentamicin	Sepsis	link	538
202	George_DiCenzo	Sepsis	link	1418
203	George_H._W._Bush	Sepsis	link	2038
204	George_V	Sepsis	link	2691
205	Gerald_Durrell	Sepsis	link	589
206	Gillian_Hanson	Sepsis	link	928
207	Giovanni_dalle_Bande_Nere	Sepsis	link	177
208	Glanders	Sepsis	link	475
209	Glucocorticoid	Sepsis	link	572
210	Goodpasture_syndrome	Sepsis	link	30
211	Group_B_streptococcal_infection	Sepsis	link	62
212	Gudiya,_Kargil_war_victim	Sepsis	link	39
213	Guillermo_Cabrera_Infante	Sepsis	link	83
214	Gustav_III_of_Sweden	Sepsis	link	303
215	Gut_flora	Sepsis	link	137
216	Happy_Valley_set	Sepsis	link	107
217	Harlequin-type_ichthyosis	Sepsis	link	112
218	Heart_transplantation	Sepsis	link	271
219	Hematopoietic_stem_cell_transplantation	Sepsis	link	65
220	Heme	Sepsis	link	20
221	Hemofiltration	Sepsis	link	95
222	Hemorrhagic_septicemia	Sepsis	link	10
223	Hemorrhoid	Sepsis	link	425
224	Henry_II_of_France	Sepsis	link	3339
225	Hepatitis	Sepsis	link	68
226	Hertha_Ayrton	Sepsis	link	10
227	Hidradenitis_suppurativa	Sepsis	link	414
228	Horst-Wessel-Lied	Sepsis	link	116
229	Horst_Wessel	Sepsis	link	237
230	Hosur_Narasimhaiah	Sepsis	link	29
231	HPgV-2	Sepsis	link	17
232	Hugh_Hefner	Sepsis	link	6413
233	Human_T-lymphotropic_virus_1	Sepsis	link	107
234	Humoral_immune_deficiency	Sepsis	link	60
235	Hurricane_Maria	Sepsis	link	30
236	Hyperglycemia	Sepsis	link	88
237	Hypermetabolism	Sepsis	link	115
238	Hyperosmolar_hyperglycemic_state	Sepsis	link	11
239	Hyperpnea	Sepsis	link	252
240	Hyperviscosity_syndrome	Sepsis	link	23
241	Hypoglycemia	Sepsis	link	1412
242	Hypotension	Sepsis	link	151
243	Hypothermia	Sepsis	link	302
244	Hypotonia	Sepsis	link	50
245	Ibrutinib	Sepsis	link	12
246	ICD-10_Chapter_I:_Certain_infectious_and_parasitic_diseases	Sepsis	link	38
247	Ignaz_Semmelweis	Sepsis	link	238
248	Ilke_Wyludda	Sepsis	link	24
249	Imipenem/cilastatin	Sepsis	link	32
250	Infarction	Sepsis	link	279
251	Infection	Sepsis	link	204
252	Inflammation	Sepsis	link	130
253	Influenza-like_illness	Sepsis	link	191
254	Influenza_A_virus_subtype_H7N9	Sepsis	link	15
255	Insult_(medical)	Sepsis	link	20
256	Intensive_care_unit	Sepsis	link	1597
257	Intermittent_fever	Sepsis	link	217
258	Intravenous_therapy	Sepsis	link	272
259	Intussusception_(medical_disorder)	Sepsis	link	24
260	Ioannis_Kyrastas	Sepsis	link	28
261	Ischemic_colitis	Sepsis	link	408
262	Islam_Timurziev	Sepsis	link	199
263	J._Marion_Sims	Sepsis	link	2032
264	Jack_Daniel	Sepsis	link	1646
265	Jack_Daniel's	Sepsis	link	21
266	Jack_Van_Impe	Sepsis	link	116
267	Jackie_Gleason	Sepsis	link	1495
268	Jason_Watkins_(actor)	Sepsis	link	1545
269	Jay_Youngblood	Sepsis	link	136
270	Jayalalithaa	Sepsis	link	1242
271	Jean_Harlow	Sepsis	link	4294
272	Jeff_Conaway	Sepsis	link	2570
273	Jet_injector	Sepsis	link	242
274	Jim_Brosnan	Sepsis	link	10
275	Johan_Adolf_Pengel	Sepsis	link	94
276	John_II_Komnenos	Sepsis	link	30
277	Join_the_Club	Sepsis	link	189
278	Jorge_Luis_Borges	Sepsis	link	260
279	Joseph_Rotblat	Sepsis	link	181
280	Josephine_Baker	Sepsis	link	282
281	Juan_Flavier	Sepsis	link	11
282	Judith_Kingston	Sepsis	link	101
283	Karl_Gebhardt	Sepsis	link	22
284	Katrin_Cartlidge	Sepsis	link	512
285	Kazuko_Yanaga	Sepsis	link	202
286	Kemal_Monteno	Sepsis	link	197
287	Ken_Flach	Sepsis	link	70
288	Kennel_cough	Sepsis	link	39
289	Kidney_transplantation	Sepsis	link	11
290	Kiranjit_Ahluwalia	Sepsis	link	397
291	Klebsiella	Sepsis	link	278
292	Klebsiella_oxytoca	Sepsis	link	375
293	Klebsiella_pneumoniae	Sepsis	link	306
294	Knife_game	Sepsis	link	237
295	Lactic_acidosis	Sepsis	link	1210
296	Lactobacillus_acidophilus	Sepsis	link	420
297	Lactobacillus_rhamnosus	Sepsis	link	257
298	Les_Darcy	Sepsis	link	251
299	Les_Dawson	Sepsis	link	16
300	Leucoerythroblastic	Sepsis	link	20
301	Leukopenia	Sepsis	link	238
302	Lidice_massacre	Sepsis	link	436
303	Lily_Allen	Sepsis	link	2942
304	List_of_Battle_Royale_characters	Sepsis	link	57
305	List_of_Call_the_Midwife_episodes	Sepsis	link	2407
306	List_of_captive_orcas	Sepsis	link	37
307	List_of_causes_of_hypoglycemia	Sepsis	link	230
308	List_of_children_of_the_Presidents_of_the_United_States	Sepsis	link	48
309	List_of_diseases_(S)	Sepsis	link	29
310	List_of_hazing_deaths_in_the_United_States	Sepsis	link	109
311	List_of_ice_hockey_players_who_died_during_their_playing_careers	Sepsis	link	43
312	List_of_infectious_diseases	Sepsis	link	656
313	List_of_Onedin_Line_episodes	Sepsis	link	18
314	List_of_Presidents_of_the_United_States_who_died_in_office	Sepsis	link	203
315	List_of_The_Archers_characters	Sepsis	link	29
316	List_of_The_Tunnel_episodes	Sepsis	link	28
317	List_of_wrongful_convictions_in_the_United_States	Sepsis	link	4448
318	Listeria	Sepsis	link	1884
319	Listeria_monocytogenes	Sepsis	link	221
320	Listeriosis	Sepsis	link	1217
321	Live_blood_analysis	Sepsis	link	10
322	Lonesome_Dove	Sepsis	link	117
323	Lord_Byron	Sepsis	link	773
324	Ludwig_Guttmann	Sepsis	link	10
325	Lung_transplantation	Sepsis	link	56
326	Lymphangitis	Sepsis	link	357
327	Mahasweta_Devi	Sepsis	link	531
328	Malaria	Sepsis	link	499
329	Malignant_hyperthermia	Sepsis	link	51
330	Marcia_Wallace	Sepsis	link	2450
331	Mariana_Bridi_Costa	Sepsis	link	77
332	Mary_Wollstonecraft	Sepsis	link	650
333	Maternal_death	Sepsis	link	155
334	Matt_Nagle	Sepsis	link	65
335	Mechanical_ventilation	Sepsis	link	71
336	Megacolon	Sepsis	link	220
337	Meningitis	Sepsis	link	600
338	Meningococcal_disease	Sepsis	link	1368
339	Meningococcal_vaccine	Sepsis	link	118
340	Meropenem	Sepsis	link	392
341	Methicillin-resistant_Staphylococcus_aureus	Sepsis	link	69
342	Michael_Dillon	Sepsis	link	72
343	Michel_Foucault	Sepsis	link	1021
344	Microbial_toxin	Sepsis	link	193
345	Mifepristone	Sepsis	link	288
346	Millettia_laurentii	Sepsis	link	434
347	Miscarriage	Sepsis	link	12
348	Miss_X_(decedent)	Sepsis	link	1985
349	Monocyte	Sepsis	link	140
350	Montjeu	Sepsis	link	92
351	Morganella_morganii	Sepsis	link	59
352	Mucositis	Sepsis	link	77
353	Multiple_myeloma	Sepsis	link	12
354	Multiple_organ_dysfunction_syndrome	Sepsis	link	2230
355	Myiasis	Sepsis	link	186
356	Nagakura_Shinpachi	Sepsis	link	19
357	Necrotizing_enterocolitis	Sepsis	link	13
358	Needle_sharing	Sepsis	link	27
359	Neisseria	Sepsis	link	83
360	Neisseria_meningitidis	Sepsis	link	1087
361	Neisseria_sicca	Sepsis	link	107
362	Nellie_Melba	Sepsis	link	145
363	Neonatal_jaundice	Sepsis	link	262
364	Neonatology	Sepsis	link	275
365	Nephrotic_syndrome	Sepsis	link	23
366	Neutrophil	Sepsis	link	13
367	Nicolae_Berechet	Sepsis	link	84
368	Nida_Blanca	Sepsis	link	194
369	Nikki_Sievwright	Sepsis	link	362
370	Nikolai_Vatutin	Sepsis	link	352
371	Norepinephrine_(medication)	Sepsis	link	89
372	Norman_Bethune	Sepsis	link	282
373	Oliver_Cromwell	Sepsis	link	1019
374	Olympic_and_Paralympic_deaths	Sepsis	link	360
375	Omphalitis_of_newborn	Sepsis	link	85
376	Operation_Anthropoid	Sepsis	link	1341
377	Orbital_cellulitis	Sepsis	link	24
378	Organ_dysfunction	Sepsis	link	917
379	Osteomyelitis	Sepsis	link	84
380	Otto_Warmbier	Sepsis	link	327
381	Outline_of_emergency_medicine	Sepsis	link	46
382	Overwhelming_post-splenectomy_infection	Sepsis	link	10
383	Oyster	Sepsis	link	129
384	Pancreatic_abscess	Sepsis	link	100
385	Paracetamol_poisoning	Sepsis	link	120
386	Paratyphoid_fever	Sepsis	link	42
387	Parotid_gland	Sepsis	link	14
388	Parotitis	Sepsis	link	117
389	Partial_thromboplastin_time	Sepsis	link	217
390	Pasteurella_multocida	Sepsis	link	99
391	Pathogenic_bacteria	Sepsis	link	194
392	Pathogenic_Escherichia_coli	Sepsis	link	62
393	Patricia_Cornwell	Sepsis	link	345
394	Patty_Duke	Sepsis	link	7996
395	Paul_Leni	Sepsis	link	147
396	Paul_Signac	Sepsis	link	212
397	Pauline_von_Metternich	Sepsis	link	38
398	Peptostreptococcus	Sepsis	link	10
399	Percutaneous_nephrolithotomy	Sepsis	link	53
400	Pericoronitis	Sepsis	link	266
401	Peritonitis	Sepsis	link	687
402	Peritonsillar_abscess	Sepsis	link	1142
403	Persistent_vegetative_state	Sepsis	link	122
404	Peter_van_Eyck	Sepsis	link	495
405	Phil_Lynott	Sepsis	link	19076
406	Piperacillin/tazobactam	Sepsis	link	307
407	Plague_(disease)	Sepsis	link	104
408	Platelet-activating_factor	Sepsis	link	10
409	Pneumococcal_infection	Sepsis	link	130
410	Pneumococcal_vaccine	Sepsis	link	669
411	Pneumonia	Sepsis	link	883
412	Pneumonitis	Sepsis	link	241
413	Poly_Styrene	Sepsis	link	426
414	Postpartum_infections	Sepsis	link	198
415	Postpartum_period	Sepsis	link	36
416	Prem_Reddy	Sepsis	link	197
417	Prepatellar_bursitis	Sepsis	link	99
418	Pressure_ulcer	Sepsis	link	112
419	Preterm_birth	Sepsis	link	26
420	Probiotic	Sepsis	link	356
421	Procalcitonin	Sepsis	link	583
422	Prostate_massage	Sepsis	link	1138
423	Protein_C	Sepsis	link	85
424	Pseudomonas_aeruginosa	Sepsis	link	1848
425	Pseudomonas_oryzihabitans	Sepsis	link	10
426	Pulmonary_artery_catheter	Sepsis	link	132
427	Purpura	Sepsis	link	458
428	Pyaemia	Sepsis	link	869
429	Pyelonephritis	Sepsis	link	902
430	Pyometra	Sepsis	link	23
431	Pyuria	Sepsis	link	785
432	Rare-earth_magnet	Sepsis	link	90
433	Rata_Blanca	Sepsis	link	145
434	Red_blood_cell	Sepsis	link	10
435	Redox	Sepsis	link	11
436	Reinhard_Heydrich	Sepsis	link	12767
437	Retropharyngeal_abscess	Sepsis	link	162
438	Rex_Cherryman	Sepsis	link	689
439	Rhinelander_Waldo	Sepsis	link	68
440	Rick_Parfitt	Sepsis	link	3047
441	Riley_Puckett	Sepsis	link	87
442	Ritsuko_Okazaki	Sepsis	link	448
443	Robert_Frascino	Sepsis	link	294
444	Robert_Stroud	Sepsis	link	724
445	Robert_Todd_Lincoln	Sepsis	link	436
446	Rory_Staunton	Sepsis	link	69
447	Rubber_band_ligation	Sepsis	link	132
448	Rudy_Kay	Sepsis	link	10
449	Rupert_Brooke	Sepsis	link	2088
450	Russell's_viper	Sepsis	link	13
451	Sabrina_(actress)	Sepsis	link	162
452	Sachiko,_Princess_Hisa	Sepsis	link	334
453	Salicylate_poisoning	Sepsis	link	11
454	Salmonella	Sepsis	link	174
455	Salmonellosis	Sepsis	link	440
456	Samut_Prakan_radiation_accident	Sepsis	link	10
457	Sarah_Raphael	Sepsis	link	129
458	Scarlet_fever	Sepsis	link	62
459	Schedule_J	Sepsis	link	18
460	Self-induced_abortion	Sepsis	link	50
461	Sepsis_Alliance	Sepsis	link	61
462	Sepsis_Six	Sepsis	link	562
463	Septic	Sepsis	link	1231
464	Septic_arthritis	Sepsis	link	138
465	Septic_shock	Sepsis	link	23384
466	Septicemic_plague	Sepsis	link	698
467	Shavarsh_Karapetyan	Sepsis	link	419
468	Shigellosis	Sepsis	link	175
469	Shock_(circulatory)	Sepsis	link	321
470	Signs_and_symptoms_of_radiation_poisoning	Sepsis	link	14
471	Sinus_tachycardia	Sepsis	link	478
472	Smallpox	Sepsis	link	166
473	SOFA_score	Sepsis	link	489
474	Spleen	Sepsis	link	111
475	Splenectomy	Sepsis	link	228
476	Splenomegaly	Sepsis	link	13
477	Spotted_hyena	Sepsis	link	92
478	Stan_Stasiak	Sepsis	link	22
479	Staphylococcal_infection	Sepsis	link	517
480	Staphylococcus_aureus	Sepsis	link	1284
481	Staphylococcus_lugdunensis	Sepsis	link	45
482	Steve_Mackay	Sepsis	link	390
483	Stimulant	Sepsis	link	151
484	Streptococcus	Sepsis	link	249
485	Streptococcus_agalactiae	Sepsis	link	100
486	Streptococcus_bovis	Sepsis	link	82
487	Streptococcus_pneumoniae	Sepsis	link	794
488	Streptococcus_pyogenes	Sepsis	link	945
489	Streptococcus_salivarius	Sepsis	link	50
490	Streptococcus_suis	Sepsis	link	10
491	Streptococcus_thermophilus	Sepsis	link	114
492	Stress_ulcer	Sepsis	link	58
493	Strongyloidiasis	Sepsis	link	123
494	Suharto	Sepsis	link	194
495	Sulfur_mustard	Sepsis	link	122
496	Superinfection	Sepsis	link	38
497	Surgeon	Sepsis	link	21
498	Surviving_Sepsis_Campaign	Sepsis	link	97
499	Swine_influenza	Sepsis	link	129
500	Sybil_Kathigasu	Sepsis	link	44
501	Systemic_inflammatory_response_syndrome	Sepsis	link	1940
502	Tachycardia	Sepsis	link	2479
503	Tachypnea	Sepsis	link	455
504	Tallulah_Bankhead	Sepsis	link	251
505	The_Book_of_Eli	Sepsis	link	286
506	The_class_the_stars_fell_on	Sepsis	link	95
507	The_Day_After_Tomorrow	Sepsis	link	1502
508	The_Girl_with_All_the_Gifts	Sepsis	link	980
509	The_Girl_with_All_the_Gifts_(film)	Sepsis	link	263
510	The_Human_Centipede_(First_Sequence)	Sepsis	link	39651
511	The_Pagans	Sepsis	link	148
512	The_South_(short_story)	Sepsis	link	389
513	Theresa_Knorr	Sepsis	link	761
514	They_Were_Expendable	Sepsis	link	53
515	Thin_Lizzy	Sepsis	link	240
516	Thomas_Hill_Green	Sepsis	link	33
517	Three_Kings_(1999_film)	Sepsis	link	10
518	Thrombocytopenia	Sepsis	link	490
519	Thrombocytosis	Sepsis	link	10
520	Thrombosis	Sepsis	link	181
521	Thrombus	Sepsis	link	68
522	Thyroid_storm	Sepsis	link	50
523	Tonsillitis	Sepsis	link	312
524	Toray_Industries	Sepsis	link	13
525	Toxic_epidermal_necrolysis	Sepsis	link	601
526	Toxic_granulation	Sepsis	link	598
527	Toxic_megacolon	Sepsis	link	156
528	Trimethoprim/sulfamethoxazole	Sepsis	link	214
529	Troponin	Sepsis	link	245
530	Tubo-ovarian_abscess	Sepsis	link	291
531	Tularemia	Sepsis	link	322
532	Tumor_necrosis_factor_alpha	Sepsis	link	489
533	Typhoid_fever	Sepsis	link	522
534	Ulcer_(dermatology)	Sepsis	link	191
535	Urinary_catheterization	Sepsis	link	29
536	Urinary_tract_infection	Sepsis	link	959
537	Uterine_perforation	Sepsis	link	168
538	Vancomycin	Sepsis	link	1057
539	Vasily_Chuikov	Sepsis	link	551
540	Vern_Fonk	Sepsis	link	22
541	Vibrio	Sepsis	link	483
542	Vibrio_vulnificus	Sepsis	link	979
543	Viremia	Sepsis	link	266
544	Vivek_Shauq	Sepsis	link	3513
545	Vladimir_Mayakovsky	Sepsis	link	20
546	Vought	Sepsis	link	148
547	White_blood_cell	Sepsis	link	10
548	Wilhelm_Reich	Sepsis	link	166
549	William_Hewson_(surgeon)	Sepsis	link	183
550	Winston_Churchill	Sepsis	link	9032
551	World_Day_of_the_Sick	Sepsis	link	23
552	Wound_licking	Sepsis	link	67
553	Yashwant_Sonawane	Sepsis	link	37
554	Zinc	Sepsis	link	129
555	Abscess	Sepsis	other	10
556	Amy_Purdy	Sepsis	other	27
557	Assassination_of_James_A._Garfield	Sepsis	other	65
558	Brucellosis	Sepsis	other	67
559	Cellulitis	Sepsis	other	72
560	Conrad_Brooks	Sepsis	other	10
561	Deaths_in_2017	Sepsis	other	20
562	Deaths_in_2018	Sepsis	other	69
563	Edith_Roberts	Sepsis	other	12
564	Etomidate	Sepsis	other	45
565	Fournier_gangrene	Sepsis	other	20
566	Influenza	Sepsis	other	10
567	List_of_unusual_deaths	Sepsis	other	19
568	Main_Page	Sepsis	other	5622
569	Methicillin-resistant_Staphylococcus_aureus	Sepsis	other	22
570	Myelofibrosis	Sepsis	other	22
571	Operation_Anthropoid	Sepsis	other	218
572	Salvatore_Riina	Sepsis	other	11
573	Scarlet_fever	Sepsis	other	13
574	Sepsi	Sepsis	other	19
575	Septic_abortion	Sepsis	other	18
576	Sun_Yueh	Sepsis	other	11
577	Tetanus	Sepsis	other	12
578	The_Girl_with_All_the_Gifts_(film)	Sepsis	other	55
579	The_Good_Doctor_(TV_series)	Sepsis	other	136
580	Toxic_shock_syndrome	Sepsis	other	54
581	Wiki	Sepsis	other	52
582	Wikipedia	Sepsis	other	22
