# Supplementary material for: Sepsis information-seeking behaviors via Wikipedia between 2015 and 2018: A mixed methods retrospective observational study
Source: PLoS One. 2019 Aug 22;14(8):e0221596. doi: 10.1371/journal.pone.0221596 (PMC6705833; doi:10.1371/journal.pone.0221596)
Supplement: S5 File — Data spanning November 1, 2017 and June 30, 2018. Data derived from Wikipedia traffic and provided via the Wikimedia Foundation Analytics Team. https://meta.wikimedia.org/wiki/Research:Wikipedia_clickstream#Releases. (CSV) [file pone.0221596.s005.csv]

	prev	curr	type	n
1	Sepsis	<U+0392>-lactam_antibiotic	link	297
2	Sepsis	Abdomen	link	631
3	Sepsis	Acetylcysteine	link	11
4	Sepsis	Acute_kidney_injury	link	60
5	Sepsis	Acute_pancreatitis	link	100
6	Sepsis	Acute_respiratory_distress_syndrome	link	928
7	Sepsis	Adrenal_insufficiency	link	943
8	Sepsis	Aerobic_organism	link	1085
9	Sepsis	Albumin	link	12
10	Sepsis	Alcohol_withdrawal_syndrome	link	122
11	Sepsis	Altered_level_of_consciousness	link	97
12	Sepsis	American_College_of_Chest_Physicians	link	23
13	Sepsis	Aminoglycoside	link	59
14	Sepsis	Anaerobic_organism	link	1776
15	Sepsis	Anaphylaxis	link	1320
16	Sepsis	Antibiotic	link	121
17	Sepsis	Antibiotics	link	774
18	Sepsis	Antihypotensive_agent	link	617
19	Sepsis	Anuria	link	51
20	Sepsis	APACHE_II	link	435
21	Sepsis	Arterial_blood_gas_test	link	115
22	Sepsis	Arterial_line	link	399
23	Sepsis	Ascending_cholangitis	link	152
24	Sepsis	Asplenia	link	127
25	Sepsis	ATP-sensitive_potassium_channel	link	10
26	Sepsis	Avicenna	link	112
27	Sepsis	Bacteremia	link	1917
28	Sepsis	Bacteria	link	353
29	Sepsis	Bacterial_adhesin	link	13
30	Sepsis	Band_cell	link	148
31	Sepsis	Bilirubin	link	128
32	Sepsis	Blood_culture	link	1511
33	Sepsis	Blood_gas_test	link	293
34	Sepsis	Blood_sugar_level	link	64
35	Sepsis	Broad-spectrum_antibiotic	link	288
36	Sepsis	Burn	link	526
37	Sepsis	Cancer	link	424
38	Sepsis	Candida_(fungus)	link	622
39	Sepsis	Carbapenem	link	121
40	Sepsis	Cardiac_output	link	284
41	Sepsis	Centers_for_Disease_Control_and_Prevention	link	23
42	Sepsis	Central_venous_catheter	link	734
43	Sepsis	Central_venous_pressure	link	119
44	Sepsis	Charlotte_Cleverley-Bisman	link	14300
45	Sepsis	Chemical_pneumonitis	link	43
46	Sepsis	Chronic_kidney_disease	link	13
47	Sepsis	Coagulation	link	236
48	Sepsis	Complete_blood_count	link	434
49	Sepsis	Confusion	link	1815
50	Sepsis	Corticosteroid	link	321
51	Sepsis	Creatinine	link	87
52	Sepsis	Critical_illness-related_corticosteroid_insufficiency	link	11
53	Sepsis	Cytochrome_c_oxidase	link	93
54	Sepsis	Cytokine	link	102
55	Sepsis	Cytokine_release_syndrome	link	513
56	Sepsis	Cytokine_storm	link	294
57	Sepsis	Damage-associated_molecular_pattern	link	12
58	Sepsis	Decomposition	link	26
59	Sepsis	Deep_vein_thrombosis	link	799
60	Sepsis	Developed_country	link	159
61	Sepsis	Developing_country	link	227
62	Sepsis	Diabetes_mellitus	link	493
63	Sepsis	Dialysis	link	334
64	Sepsis	Differential_diagnosis	link	58
65	Sepsis	Disseminated_intravascular_coagulation	link	134
66	Sepsis	Distributive_shock	link	141
67	Sepsis	Dobutamine	link	21
68	Sepsis	Drotrecogin_alfa	link	693
69	Sepsis	Dysuria	link	843
70	Sepsis	Early_goal-directed_therapy	link	307
71	Sepsis	Edema	link	3137
72	Sepsis	Electrolyte_imbalance	link	90
73	Sepsis	Electronic_health_record	link	85
74	Sepsis	Encephalopathy	link	387
75	Sepsis	Endothelium	link	10
76	Sepsis	Eritoran	link	11
77	Sepsis	Escherichia_coli	link	378
78	Sepsis	Etomidate	link	56
79	Sepsis	Exotoxin	link	20
80	Sepsis	Feeding_tube	link	200
81	Sepsis	Fever	link	714
82	Sepsis	Fluid_replacement	link	179
83	Sepsis	Fungemia	link	439
84	Sepsis	Fungus	link	408
85	Sepsis	Gastroenteritis	link	31
86	Sepsis	Glasgow_Coma_Scale	link	477
87	Sepsis	Glycocalyx	link	93
88	Sepsis	Gram-negative_bacteria	link	547
89	Sepsis	Gram-positive_bacteria	link	836
90	Sepsis	Heart_failure	link	367
91	Sepsis	Heart_rate	link	30
92	Sepsis	Hemophagocytic_lymphohistiocytosis	link	181
93	Sepsis	Hippocrates	link	592
94	Sepsis	Hospital-acquired_infection	link	885
95	Sepsis	Hydroxyethyl_starch	link	10
96	Sepsis	Hyperglycemia	link	211
97	Sepsis	Hyperthyroidism	link	87
98	Sepsis	Hyperventilation	link	986
99	Sepsis	Hypotension	link	878
100	Sepsis	Hypothermia	link	1243
101	Sepsis	Hypovolemia	link	289
102	Sepsis	Ileus	link	23
103	Sepsis	Immune_system	link	1390
104	Sepsis	Immunodeficiency	link	1173
105	Sepsis	Immunosuppression	link	104
106	Sepsis	Infection	link	1046
107	Sepsis	Infectious_disease_(medical_specialty)	link	575
108	Sepsis	Inflammation	link	142
109	Sepsis	Inotrope	link	16
110	Sepsis	Insulin	link	78
111	Sepsis	Intensive_care_unit	link	423
112	Sepsis	Interleukin-1_family	link	15
113	Sepsis	Intravenous_therapy	link	1556
114	Sepsis	Intubation	link	18
115	Sepsis	Kidney_failure	link	10
116	Sepsis	Klebsiella	link	296
117	Sepsis	Lactic_acid	link	2155
118	Sepsis	Lactic_acidosis	link	196
119	Sepsis	Legionella	link	10
120	Sepsis	Lipid_A	link	23
121	Sepsis	Lipopolysaccharide	link	220
122	Sepsis	Lipoteichoic_acid	link	21
123	Sepsis	Major_trauma	link	1118
124	Sepsis	Mean_arterial_pressure	link	80
125	Sepsis	Mechanical_ventilation	link	325
126	Sepsis	Medical_diagnosis	link	173
127	Sepsis	Medical_imaging	link	277
128	Sepsis	Meningitis	link	225
129	Sepsis	Meningococcal_disease	link	1805
130	Sepsis	Metabolic_acidosis	link	1092
131	Sepsis	Methicillin-resistant_Staphylococcus_aureus	link	127
132	Sepsis	Multiple_organ_dysfunction_syndrome	link	621
133	Sepsis	Neonatal_sepsis	link	366
134	Sepsis	Neurogenic_shock	link	195
135	Sepsis	Neuromuscular-blocking_drug	link	35
136	Sepsis	NF-<U+03BA>B	link	11
137	Sepsis	NOD-like_receptor	link	11
138	Sepsis	Norepinephrine_(medication)	link	12
139	Sepsis	Oliguria	link	1031
140	Sepsis	Organ_(anatomy)	link	26
141	Sepsis	Organ_dysfunction	link	719
142	Sepsis	Oxygen_saturation	link	120
143	Sepsis	Oxygen_saturation_(medicine)	link	259
144	Sepsis	Pancreatitis	link	11
145	Sepsis	Parasitism	link	608
146	Sepsis	Parenteral_nutrition	link	194
147	Sepsis	Pathogen-associated_molecular_pattern	link	20
148	Sepsis	Peptic_ulcer_disease	link	12
149	Sepsis	Percutaneous	link	35
150	Sepsis	Peritonitis	link	203
151	Sepsis	Petechia	link	162
152	Sepsis	Platelet	link	24
153	Sepsis	Pneumonia	link	2152
154	Sepsis	Point_of_care	link	43
155	Sepsis	Poison	link	72
156	Sepsis	Polymerase_chain_reaction	link	199
157	Sepsis	Polytrauma	link	12
158	Sepsis	Pressure_ulcer	link	416
159	Sepsis	Procalcitonin	link	236
160	Sepsis	Prothrombin_time	link	10
161	Sepsis	Pseudomonas_aeruginosa	link	377
162	Sepsis	Pulmonary_embolism	link	1054
163	Sepsis	Purpura	link	178
164	Sepsis	Purpura_fulminans	link	213
165	Sepsis	Pus	link	226
166	Sepsis	Pyelonephritis	link	1119
167	Sepsis	Respiratory_alkalosis	link	560
168	Sepsis	Respiratory_rate	link	63
169	Sepsis	Review	link	10
170	Sepsis	Richard_Friedrich_Johannes_Pfeiffer	link	14
171	Sepsis	Risk_factor	link	177
172	Sepsis	Sepsis_(fly)	link	235
173	Sepsis	Sepsis_(genus)	link	749
174	Sepsis	Sepsis_Alliance	link	328
175	Sepsis	Sepsis_Six	link	551
176	Sepsis	Septic_shock	link	7253
177	Sepsis	Shock_(circulatory)	link	1251
178	Sepsis	SOFA_score	link	3791
179	Sepsis	Specialty_(medicine)	link	56
180	Sepsis	Staphylococcus	link	987
181	Sepsis	Steroid	link	71
182	Sepsis	Streptococcus_pyogenes	link	507
183	Sepsis	Stress_ulcer	link	643
184	Sepsis	SuPAR	link	22
185	Sepsis	Superantigen	link	66
186	Sepsis	Superior_vena_cava	link	329
187	Sepsis	Surviving_Sepsis_Campaign	link	1489
188	Sepsis	Systemic_inflammatory_response_syndrome	link	4603
189	Sepsis	Tachycardia	link	1056
190	Sepsis	Tachypnea	link	150
191	Sepsis	Teicoplanin	link	13
192	Sepsis	Thermoregulation	link	62
193	Sepsis	Toll-like_receptor	link	30
194	Sepsis	Troponin	link	95
195	Sepsis	Urinary_system	link	505
196	Sepsis	Vancomycin	link	46
197	Sepsis	Vascular_resistance	link	265
198	Sepsis	Vasopressin	link	27
199	Sepsis	Virulence_factor	link	25
200	Sepsis	Virus	link	242
201	Sepsis	Volume_expander	link	223
202	Sepsis	Volume_overload	link	195
203	Sepsis	White_blood_cell	link	132
204	Sepsis	Yeast	link	68
205	Sepsis	Abscess	other	10
206	Sepsis	American_Idol_(season_16)	other	10
207	Sepsis	Autoimmune_disease	other	10
208	Sepsis	Call_the_Midwife	other	15
209	Sepsis	Cellulitis	other	26
210	Sepsis	Gangrene	other	92
211	Sepsis	George_H._W._Bush	other	12
212	Sepsis	Hyphen-minus	other	1160
213	Sepsis	Influenza	other	42
214	Sepsis	Main_Page	other	1210
215	Sepsis	Pleurisy	other	10
216	Sepsis	Septic	other	69
217	Sepsis	Septicemic_plague	other	21
218	Sepsis	Shock	other	44
219	Sepsis	Three's_Company	other	10
220	Sepsis	Toxic_shock_syndrome	other	48
221	Sepsis	Volume_expander	other	24
