# Supplementary material for: Sepsis information-seeking behaviors via Wikipedia between 2015 and 2018: A mixed methods retrospective observational study
Source: PLoS One. 2019 Aug 22;14(8):e0221596. doi: 10.1371/journal.pone.0221596 (PMC6705833; doi:10.1371/journal.pone.0221596)
Supplement: S6 File — Data spanning November 1, 2017 and June 30, 2018. Data derived from Wikipedia traffic and provided via the Wikimedia Foundation Analytics Team. https://meta.wikimedia.org/wiki/Research:Wikipedia_clickstream#Releases. (CSV) [file pone.0221596.s006.csv]

	prev	curr	type	n
1	other-empty	Septic_shock	external	217594
2	other-external	Septic_shock	external	7977
3	other-internal	Septic_shock	external	3091
4	other-other	Septic_shock	external	3929
5	other-search	Septic_shock	external	202028
6	A_Fistful_of_Meg	Septic_shock	link	47
7	Acute_hemolytic_transfusion_reaction	Septic_shock	link	90
8	Acute_respiratory_distress_syndrome	Septic_shock	link	17
9	Adrenal_crisis	Septic_shock	link	236
10	Adrian_Lillebekk_Ovlien	Septic_shock	link	666
11	Agonal_respiration	Septic_shock	link	300
12	Ala_Wai_Canal	Septic_shock	link	152
13	Amy_Purdy	Septic_shock	link	384
14	Andrew_Cashner	Septic_shock	link	98
15	Angelica_Hale	Septic_shock	link	1023
16	Anthrax	Septic_shock	link	105
17	Ascending_cholangitis	Septic_shock	link	166
18	Atlanta_Thrashers	Septic_shock	link	226
19	Bacteremia	Septic_shock	link	1094
20	Bill_Thompson_(voice_actor)	Septic_shock	link	1953
21	Boil	Septic_shock	link	145
22	Cardiogenic_shock	Septic_shock	link	37
23	Circulatory_collapse	Septic_shock	link	50
24	Dan_Snyder_(ice_hockey)	Septic_shock	link	1340
25	Davey_Johnson	Septic_shock	link	604
26	Death_of_Jeffrey_Baldwin	Septic_shock	link	333
27	Disseminated_intravascular_coagulation	Septic_shock	link	65
28	Distributive_shock	Septic_shock	link	781
29	Dobutamine	Septic_shock	link	69
30	Drug_of_last_resort	Septic_shock	link	129
31	E._Pierce_Marshall	Septic_shock	link	144
32	Feeding_tube	Septic_shock	link	147
33	Feline_panleukopenia	Septic_shock	link	81
34	Friedrich_Ebert	Septic_shock	link	162
35	Fulminant	Septic_shock	link	10
36	Gangrene	Septic_shock	link	174
37	Gas_gangrene	Septic_shock	link	262
38	George_Wallace	Septic_shock	link	1109
39	Gram-negative_bacteria	Septic_shock	link	1279
40	Heather_O'Rourke	Septic_shock	link	4099
41	Hematopoietic_stem_cell_transplantation	Septic_shock	link	24
42	High-output_heart_failure	Septic_shock	link	101
43	Hyperdynamic_circulation	Septic_shock	link	105
44	Incision_and_drainage	Septic_shock	link	431
45	Inflammation	Septic_shock	link	36
46	Inotrope	Septic_shock	link	41
47	Intestinal_mucosal_barrier	Septic_shock	link	10
48	Ischemia	Septic_shock	link	83
49	Jamie_Andrew	Septic_shock	link	144
50	Joan_Didion	Septic_shock	link	682
51	Jonathan_Pitre	Septic_shock	link	4523
52	Lipopolysaccharide	Septic_shock	link	1369
53	List_of_Autopsy:_The_Last_Hours_of..._episodes	Septic_shock	link	11
54	List_of_incidents_at_Walt_Disney_World	Septic_shock	link	281
55	List_of_methods_of_capital_punishment	Septic_shock	link	735
56	List_of_Presidents_of_the_United_States_by_date_of_death	Septic_shock	link	185
57	Maria_de_Jesus	Septic_shock	link	200
58	Meningococcal_disease	Septic_shock	link	80
59	Monsters_Inside_Me	Septic_shock	link	11
60	Muhammad_Ali	Septic_shock	link	83791
61	Multiple_organ_dysfunction_syndrome	Septic_shock	link	1247
62	Multiple_system_atrophy	Septic_shock	link	161
63	Munchausen_by_Internet	Septic_shock	link	98
64	Murder_of_Donna_Jones	Septic_shock	link	10
65	Naloxone	Septic_shock	link	111
66	Neisseria_meningitidis	Septic_shock	link	147
67	Neurogenic_shock	Septic_shock	link	47
68	Nitric_oxide_synthase	Septic_shock	link	222
69	Norepinephrine	Septic_shock	link	82
70	Norepinephrine_(medication)	Septic_shock	link	62
71	Oral_rehydration_therapy	Septic_shock	link	71
72	Parenteral_nutrition	Septic_shock	link	308
73	Pope_John_Paul_II	Septic_shock	link	592
74	Prognosis	Septic_shock	link	982
75	Pseudomonas_aeruginosa	Septic_shock	link	270
76	Pyelonephritis	Septic_shock	link	524
77	Pyometra	Septic_shock	link	206
78	Ritsuko_Okazaki	Septic_shock	link	250
79	Salmonella	Septic_shock	link	773
80	Salmonellosis	Septic_shock	link	12
81	Scaphism	Septic_shock	link	4041
82	Sepsis	Septic_shock	link	7253
83	Septic	Septic_shock	link	10406
84	Septic_abortion	Septic_shock	link	214
85	Shock	Septic_shock	link	274
86	Shock_(circulatory)	Septic_shock	link	1915
87	Slow_code	Septic_shock	link	212
88	Space_Mountain_(Magic_Kingdom)	Septic_shock	link	31
89	Steve_Rubell	Septic_shock	link	2064
90	Systemic_inflammatory_response_syndrome	Septic_shock	link	228
91	Terlipressin	Septic_shock	link	158
92	The_Year_of_Magical_Thinking	Septic_shock	link	183
93	Thrombocytopenia	Septic_shock	link	502
94	Tommy_Morrison	Septic_shock	link	1716
95	Toxic_megacolon	Septic_shock	link	477
96	Toxic_shock_syndrome	Septic_shock	link	1256
97	Triage	Septic_shock	link	132
98	Tumor_necrosis_factor_alpha	Septic_shock	link	37
99	Tumor_necrosis_factor_superfamily	Septic_shock	link	120
100	Vasopressin	Septic_shock	link	92
101	Vibrio_vulnificus	Septic_shock	link	173
102	William_Henry_Harrison	Septic_shock	link	1789
103	X-ray	Septic_shock	link	151
104	Anaphylaxis	Septic_shock	other	12
105	Deaths_in_2018	Septic_shock	other	10
106	Disseminated_intravascular_coagulation	Septic_shock	other	32
107	Jonathan_Pitre	Septic_shock	other	113
108	Main_Page	Septic_shock	other	581
109	Pneumonia	Septic_shock	other	12
110	Space_Mountain_(Magic_Kingdom)	Septic_shock	other	15
111	Tumor_necrosis_factor_superfamily	Septic_shock	other	17
