# Supplementary material for: Sepsis information-seeking behaviors via Wikipedia between 2015 and 2018: A mixed methods retrospective observational study
Source: PLoS One. 2019 Aug 22;14(8):e0221596. doi: 10.1371/journal.pone.0221596 (PMC6705833; doi:10.1371/journal.pone.0221596)
Supplement: S7 File — Data spanning November 1, 2017 and June 30, 2018. Data derived from Wikipedia traffic and provided via the Wikimedia Foundation Analytics Team. https://meta.wikimedia.org/wiki/Research:Wikipedia_clickstream#Releases. (CSV) [file pone.0221596.s007.csv]

	prev	curr	type	n
1	Septic_shock	Abdomen	link	411
2	Septic_shock	Albumin	link	151
3	Septic_shock	Anaphylaxis	link	26
4	Septic_shock	Angiotensin	link	62
5	Septic_shock	Anthrax_toxin	link	61
6	Septic_shock	Antihypotensive_agent	link	408
7	Septic_shock	Antimicrobial	link	132
8	Septic_shock	Appendicitis	link	258
9	Septic_shock	Bacteremia	link	447
10	Septic_shock	Bacteria	link	192
11	Septic_shock	Beta_blocker	link	90
12	Septic_shock	Blood_gas_test	link	10
13	Septic_shock	Blood_pressure	link	115
14	Septic_shock	Broad-spectrum_antibiotic	link	394
15	Septic_shock	Cardiogenic_shock	link	11
16	Septic_shock	CD14	link	44
17	Septic_shock	Coagulation	link	93
18	Septic_shock	Cytokine	link	377
19	Septic_shock	Death	link	577
20	Septic_shock	Disseminated_intravascular_coagulation	link	265
21	Septic_shock	Distributive_shock	link	1204
22	Septic_shock	Diverticulitis	link	552
23	Septic_shock	Dopamine	link	131
24	Septic_shock	Early_goal-directed_therapy	link	756
25	Septic_shock	Enterotoxin	link	113
26	Septic_shock	Exotoxin	link	126
27	Septic_shock	Fever	link	11
28	Septic_shock	Fluid_replacement	link	166
29	Septic_shock	Fungus	link	317
30	Septic_shock	Gram-negative_bacteria	link	194
31	Septic_shock	Gram-positive_bacteria	link	507
32	Septic_shock	Hospital-acquired_infection	link	91
33	Septic_shock	Hypotension	link	1049
34	Septic_shock	Hypovolemia	link	11
35	Septic_shock	Hypoxia_(medical)	link	353
36	Septic_shock	Idiopathic_disease	link	345
37	Septic_shock	Idiopathy	link	358
38	Septic_shock	Immune_system	link	157
39	Septic_shock	Immunodeficiency	link	941
40	Septic_shock	Infection	link	372
41	Septic_shock	Infectious_disease_(medical_specialty)	link	665
42	Septic_shock	Intensive_care_medicine	link	14
43	Septic_shock	Intensive_care_unit	link	524
44	Septic_shock	Intravenous_therapy	link	496
45	Septic_shock	Ischemia	link	987
46	Septic_shock	Kidney_failure	link	116
47	Septic_shock	Lactic_acid	link	219
48	Septic_shock	Lipopolysaccharide	link	369
49	Septic_shock	Mean_arterial_pressure	link	196
50	Septic_shock	Medicine	link	144
51	Septic_shock	Meningitis	link	270
52	Septic_shock	Mesenteric_ischemia	link	562
53	Septic_shock	Methicillin-resistant_Staphylococcus_aureus	link	755
54	Septic_shock	Microvessel	link	115
55	Septic_shock	Mortality_rate	link	1078
56	Septic_shock	Multiple_organ_dysfunction_syndrome	link	2749
57	Septic_shock	Necrotizing_fasciitis	link	766
58	Septic_shock	Neurogenic_shock	link	10
59	Septic_shock	NF-<U+03BA>B	link	10
60	Septic_shock	Norepinephrine_(medication)	link	284
61	Septic_shock	Pancreatitis	link	278
62	Septic_shock	Parasitism	link	362
63	Septic_shock	PCO2	link	62
64	Septic_shock	Perfusion	link	131
65	Septic_shock	Pneumonia	link	380
66	Septic_shock	Polymyxin_B	link	153
67	Septic_shock	Pulsus_bigeminus	link	16
68	Septic_shock	Pyelonephritis	link	345
69	Septic_shock	Ringer's_lactate_solution	link	285
70	Septic_shock	Saline_(medicine)	link	34
71	Septic_shock	Sepsis	link	23384
72	Septic_shock	Shiga_toxin	link	43
73	Septic_shock	Shock_(circulatory)	link	10
74	Septic_shock	Specialty_(medicine)	link	93
75	Septic_shock	Superantigen	link	90
76	Septic_shock	Systemic_inflammatory_response_syndrome	link	726
77	Septic_shock	Tachycardia	link	128
78	Septic_shock	Tachypnea	link	82
79	Septic_shock	TLR4	link	82
80	Septic_shock	Tumor_necrosis_factor_alpha	link	39
81	Septic_shock	Urinary_system	link	372
82	Septic_shock	Urinary_tract_infection	link	276
83	Septic_shock	Vascular_permeability	link	167
84	Septic_shock	Vascular_resistance	link	182
85	Septic_shock	Vasodilation	link	181
86	Septic_shock	Vasopressin	link	54
87	Septic_shock	Virus	link	192
88	Septic_shock	Volume_expander	link	71
89	Septic_shock	White_blood_cell	link	49
90	Septic_shock	Caspase_11	other	135
91	Septic_shock	Hyphen-minus	other	413
92	Septic_shock	Main_Page	other	316
93	Septic_shock	Muhammad_Ali	other	10
94	Septic_shock	Shock	other	106
95	Septic_shock	Toxic_shock_syndrome	other	31
