# Supplementary material for: Sepsis information-seeking behaviors via Wikipedia between 2015 and 2018: A mixed methods retrospective observational study
Source: PLoS One. 2019 Aug 22;14(8):e0221596. doi: 10.1371/journal.pone.0221596 (PMC6705833; doi:10.1371/journal.pone.0221596)
Supplement: S8 File — See manuscript methods. (CSV) [file pone.0221596.s008.csv]

	prev	curr	type	n	Category	Flag
1	other-empty	Sepsis	external	714640	External-empty
5	other-search	Sepsis	external	562986	External-search
510	The_Human_Centipede_(First_Sequence)	Sepsis	link	39651	Media
2	other-external	Sepsis	external	33554	External-other
465	Septic_shock	Sepsis	link	23384	Condition
110	Christopher_Reeve	Sepsis	link	23048	Actor
3	other-internal	Sepsis	external	20536	External-wikimedia
405	Phil_Lynott	Sepsis	link	19076	Musician
161	E-Dubble	Sepsis	link	14754	Musician
436	Reinhard_Heydrich	Sepsis	link	12767	Crime
550	Winston_Churchill	Sepsis	link	9032	Historical
394	Patty_Duke	Sepsis	link	7996	Actor
4	other-other	Sepsis	external	7653	External-other
43	Atonement_(Media)	Sepsis	link	7514	Media
232	Hugh_Hefner	Sepsis	link	6413	Person
105	Choi_Si-won	Sepsis	link	5814	Musician
568	Main_Page	Sepsis	other	5622	Other
196	Gangrene	Sepsis	link	5378	Condition
54	Bacteremia	Sepsis	link	5304	Condition
317	List_of_wrongful_convictions_in_the_United_States	Sepsis	link	4448	Crime
271	Jean_Harlow	Sepsis	link	4294	Actor
9	2012_Delhi_gang_rape	Sepsis	link	4191	Crime
109	Christopher_Cazenove	Sepsis	link	4055	Actor
36	Appendicitis	Sepsis	link	4048	Condition
544	Vivek_Shauq	Sepsis	link	3513	Actor
224	Henry_II_of_France	Sepsis	link	3339	Historical
141	Death_of_Savita_Halappanavar	Sepsis	link	3211	Person
440	Rick_Parfitt	Sepsis	link	3047	Musician
303	Lily_Allen	Sepsis	link	2942	Musician
58	Barbara_Stanwyck	Sepsis	link	2701	Actor
204	George_V	Sepsis	link	2691	Historical
272	Jeff_Conaway	Sepsis	link	2570	Actor
502	Tachycardia	Sepsis	link	2479	Condition
330	Marcia_Wallace	Sepsis	link	2450	Actor
305	List_of_Call_the_Midwife_episodes	Sepsis	link	2407	Media
354	Multiple_organ_dysfunction_syndrome	Sepsis	link	2230	Condition
449	Rupert_Brooke	Sepsis	link	2088	Person
203	George_H._W._Bush	Sepsis	link	2038	Person
263	J._Marion_Sims	Sepsis	link	2032	Person
348	Miss_X_(decedent)	Sepsis	link	1985	Person
198	Gastrointestinal_perforation	Sepsis	link	1974	Condition
501	Systemic_inflammatory_response_syndrome	Sepsis	link	1940	Condition
318	Listeria	Sepsis	link	1884	Pathogen
424	Pseudomonas_aeruginosa	Sepsis	link	1848	Pathogen
33	Antiseptic	Sepsis	link	1657	Drug
264	Jack_Daniel	Sepsis	link	1646	Historical
124	Cotton_fever	Sepsis	link	1619	Condition
256	Intensive_care_unit	Sepsis	link	1597	Medical
268	Jason_Watkins_(actor)	Sepsis	link	1545	Actor
507	The_Day_After_Tomorrow	Sepsis	link	1502	Media
267	Jackie_Gleason	Sepsis	link	1495	Actor
70	Bobby_Darin	Sepsis	link	1445	Musician
202	George_DiCenzo	Sepsis	link	1418	Actor
241	Hypoglycemia	Sepsis	link	1412	Condition
17	Acute_respiratory_distress_syndrome	Sepsis	link	1391	Condition
153	Disseminated_intravascular_coagulation	Sepsis	link	1390	Condition
338	Meningococcal_disease	Sepsis	link	1368	Pathogen
376	Operation_Anthropoid	Sepsis	link	1341	Crime
180	Excoriation_disorder	Sepsis	link	1329	Condition
480	Staphylococcus_aureus	Sepsis	link	1284	Pathogen
44	Atonement_(novel)	Sepsis	link	1272	Media
74	Bowel_obstruction	Sepsis	link	1272	Condition
114	Clostridium_difficile_infection	Sepsis	link	1252	Pathogen
270	Jayalalithaa	Sepsis	link	1242	Person
187	Fever	Sepsis	link	1241	Condition
463	Septic	Sepsis	link	1231	Condition
320	Listeriosis	Sepsis	link	1217	Pathogen
295	Lactic_acidosis	Sepsis	link	1210	Condition
402	Peritonsillar_abscess	Sepsis	link	1142	Condition
422	Prostate_massage	Sepsis	link	1138	Other
360	Neisseria_meningitidis	Sepsis	link	1087	Pathogen
13	Abraham_Lincoln_II	Sepsis	link	1084	Historical
538	Vancomycin	Sepsis	link	1057	Drug
27	Alexander_Scriabin	Sepsis	link	1023	Musician
343	Michel_Foucault	Sepsis	link	1021	Person
373	Oliver_Cromwell	Sepsis	link	1019	Historical
116	Coffee_enema	Sepsis	link	1003	Other
508	The_Girl_with_All_the_Gifts	Sepsis	link	980	Media
542	Vibrio_vulnificus	Sepsis	link	979	Pathogen
536	Urinary_tract_infection	Sepsis	link	959	Condition
71	Boil	Sepsis	link	951	Condition
488	Streptococcus_pyogenes	Sepsis	link	945	Pathogen
26	Alexander_of_Greece	Sepsis	link	937	Historical
206	Gillian_Hanson	Sepsis	link	928	Person
378	Organ_dysfunction	Sepsis	link	917	Condition
429	Pyelonephritis	Sepsis	link	902	Condition
411	Pneumonia	Sepsis	link	883	Condition
428	Pyaemia	Sepsis	link	869	Condition
67	Blood_culture	Sepsis	link	828	Medical
159	DuShon_Monique_Brown	Sepsis	link	821	Actor
487	Streptococcus_pneumoniae	Sepsis	link	794	Pathogen
431	Pyuria	Sepsis	link	785	Condition
323	Lord_Byron	Sepsis	link	773	Historical
513	Theresa_Knorr	Sepsis	link	761	Crime
113	Clive_Rice	Sepsis	link	758	Person
15	Acute-phase_protein	Sepsis	link	724	Medical
444	Robert_Stroud	Sepsis	link	724	Crime
146	Descendants_of_Winston_Churchill	Sepsis	link	701	Historical
466	Septicemic_plague	Sepsis	link	698	Condition
438	Rex_Cherryman	Sepsis	link	689	Actor
401	Peritonitis	Sepsis	link	687	Condition
128	Cytokine	Sepsis	link	682	Medical
410	Pneumococcal_vaccine	Sepsis	link	669	Drug
41	Assassination_of_James_A._Garfield	Sepsis	link	667	Crime
145	Dental_abscess	Sepsis	link	658	Condition
312	List_of_infectious_diseases	Sepsis	link	656	Condition
332	Mary_Wollstonecraft	Sepsis	link	650	Person
90	Casey_Kasem	Sepsis	link	630	Actor
102	Chastity_belt	Sepsis	link	629	Other
25	Alexander_Fleming	Sepsis	link	612	Person
525	Toxic_epidermal_necrolysis	Sepsis	link	601	Condition
337	Meningitis	Sepsis	link	600	Pathogen
526	Toxic_granulation	Sepsis	link	598	Condition
142	Deaths_in_2018	Sepsis	link	595	Other
69	Blood_pressure	Sepsis	link	594	Condition
167	Emergency_medicine	Sepsis	link	589	Medical
205	Gerald_Durrell	Sepsis	link	589	Person
115	Cocaine	Sepsis	link	587	Drug
421	Procalcitonin	Sepsis	link	583	Medical
131	Dale_Tryon,_Baroness_Tryon	Sepsis	link	577	Person
209	Glucocorticoid	Sepsis	link	572	Drug
462	Sepsis_Six	Sepsis	link	562	Medical
539	Vasily_Chuikov	Sepsis	link	551	Historical
201	Gentamicin	Sepsis	link	538	Drug
197	Gas_gangrene	Sepsis	link	533	Condition
327	Mahasweta_Devi	Sepsis	link	531	Person
533	Typhoid_fever	Sepsis	link	522	Condition
479	Staphylococcal_infection	Sepsis	link	517	Pathogen
284	Katrin_Cartlidge	Sepsis	link	512	Actor
101	Charlotte_Cleverley-Bisman	Sepsis	link	499	Person
328	Malaria	Sepsis	link	499	Pathogen
404	Peter_van_Eyck	Sepsis	link	495	Actor
173	Enterococcus_faecalis	Sepsis	link	494	Pathogen
518	Thrombocytopenia	Sepsis	link	490	Condition
473	SOFA_score	Sepsis	link	489	Medical
532	Tumor_necrosis_factor_alpha	Sepsis	link	489	Medical
541	Vibrio	Sepsis	link	483	Pathogen
123	Cotard_delusion	Sepsis	link	481	Condition
471	Sinus_tachycardia	Sepsis	link	478	Condition
208	Glanders	Sepsis	link	475	Condition
427	Purpura	Sepsis	link	458	Condition
503	Tachypnea	Sepsis	link	455	Condition
442	Ritsuko_Okazaki	Sepsis	link	448	Musician
455	Salmonellosis	Sepsis	link	440	Pathogen
302	Lidice_massacre	Sepsis	link	436	Crime
445	Robert_Todd_Lincoln	Sepsis	link	436	Historical
346	Millettia_laurentii	Sepsis	link	434	Other
413	Poly_Styrene	Sepsis	link	426	Other
223	Hemorrhoid	Sepsis	link	425	Condition
296	Lactobacillus_acidophilus	Sepsis	link	420	Pathogen
467	Shavarsh_Karapetyan	Sepsis	link	419	Person
20	Agranulocytosis	Sepsis	link	414	Condition
227	Hidradenitis_suppurativa	Sepsis	link	414	Condition
261	Ischemic_colitis	Sepsis	link	408	Condition
49	Aukai_Collins	Sepsis	link	401	Person
96	Ceftriaxone	Sepsis	link	399	Drug
51	Aurore_Gagnon	Sepsis	link	397	Crime
290	Kiranjit_Ahluwalia	Sepsis	link	397	Crime
340	Meropenem	Sepsis	link	392	Drug
35	Appendectomy	Sepsis	link	390	Procedure
482	Steve_Mackay	Sepsis	link	390	Musician
512	The_South_(short_story)	Sepsis	link	389	Media
37	Appendix_(anatomy)	Sepsis	link	387	Medical
104	Chi_Cheng_(musician)	Sepsis	link	375	Musician
292	Klebsiella_oxytoca	Sepsis	link	375	Pathogen
127	Curse_of_the_pharaohs	Sepsis	link	374	Condition
138	David_Ricardo	Sepsis	link	367	Historical
369	Nikki_Sievwright	Sepsis	link	362	Person
374	Olympic_and_Paralympic_deaths	Sepsis	link	360	Other
99	Charles_Dawson	Sepsis	link	359	Historical
326	Lymphangitis	Sepsis	link	357	Condition
72	Bothrops_asper	Sepsis	link	356	Other
420	Probiotic	Sepsis	link	356	Drug
370	Nikolai_Vatutin	Sepsis	link	352	Historical
393	Patricia_Cornwell	Sepsis	link	345	Person
86	Candidiasis	Sepsis	link	344	Pathogen
32	Angharad_Rees	Sepsis	link	339	Actor
452	Sachiko,_Princess_Hisa	Sepsis	link	334	Historical
380	Otto_Warmbier	Sepsis	link	327	Crime
30	Amputation	Sepsis	link	323	Procedure
60	Bernard_Montgomery	Sepsis	link	323	Historical
531	Tularemia	Sepsis	link	322	Pathogen
469	Shock_(circulatory)	Sepsis	link	321	Condition
523	Tonsillitis	Sepsis	link	312	Condition
406	Piperacillin/tazobactam	Sepsis	link	307	Drug
168	Emma_Livry	Sepsis	link	306	Person
293	Klebsiella_pneumoniae	Sepsis	link	306	Pathogen
214	Gustav_III_of_Sweden	Sepsis	link	303	Historical
78	Brucellosis	Sepsis	link	302	Pathogen
243	Hypothermia	Sepsis	link	302	Condition
45	Atrial_fibrillation	Sepsis	link	301	Condition
443	Robert_Frascino	Sepsis	link	294	Person
530	Tubo-ovarian_abscess	Sepsis	link	291	Condition
345	Mifepristone	Sepsis	link	288	Drug
505	The_Media_of_Eli	Sepsis	link	286	Media
177	Escherichia_coli	Sepsis	link	283	Pathogen
280	Josephine_Baker	Sepsis	link	282	Actor
372	Norman_Bethune	Sepsis	link	282	Person
162	Ebola_virus_disease	Sepsis	link	279	Pathogen
250	Infarction	Sepsis	link	279	Condition
160	Dutch_Schultz	Sepsis	link	278	Crime
291	Klebsiella	Sepsis	link	278	Pathogen
364	Neonatology	Sepsis	link	275	Medical
258	Intravenous_therapy	Sepsis	link	272	Medical
218	Heart_transplantation	Sepsis	link	271	Procedure
400	Pericoronitis	Sepsis	link	266	Condition
543	Viremia	Sepsis	link	266	Condition
126	Crucifixion	Sepsis	link	263	Other
509	The_Girl_with_All_the_Gifts_(Media)	Sepsis	link	263	Media
363	Neonatal_jaundice	Sepsis	link	262	Condition
278	Jorge_Luis_Borges	Sepsis	link	260	Person
297	Lactobacillus_rhamnosus	Sepsis	link	257	Pathogen
136	Dany_Heatley	Sepsis	link	256	Person
179	Ethel_Roosevelt_Derby	Sepsis	link	256	Person
239	Hyperpnea	Sepsis	link	252	Condition
298	Les_Darcy	Sepsis	link	251	Person
504	Tallulah_Bankhead	Sepsis	link	251	Actor
484	Streptococcus	Sepsis	link	249	Pathogen
529	Troponin	Sepsis	link	245	Medical
150	Difang_and_Igay_Duana	Sepsis	link	244	Musician
98	Chance_M._Vought	Sepsis	link	243	Person
273	Jet_injector	Sepsis	link	242	Medical
412	Pneumonitis	Sepsis	link	241	Condition
21	Alan_Coren	Sepsis	link	240	Person
515	Thin_Lizzy	Sepsis	link	240	Musician
247	Ignaz_Semmelweis	Sepsis	link	238	Person
301	Leukopenia	Sepsis	link	238	Condition
229	Horst_Wessel	Sepsis	link	237	Historical
294	Knife_game	Sepsis	link	237	Other
28	Amikacin	Sepsis	link	231	Drug
307	List_of_causes_of_hypoglycemia	Sepsis	link	230	Condition
87	Capillary_leak_syndrome	Sepsis	link	228	Condition
475	Splenectomy	Sepsis	link	228	Procedure
147	Desomorphine	Sepsis	link	227	Drug
319	Listeria_monocytogenes	Sepsis	link	221	Pathogen
336	Megacolon	Sepsis	link	220	Condition
571	Operation_Anthropoid	Sepsis	other	218	Crime
257	Intermittent_fever	Sepsis	link	217	Condition
389	Partial_thromboplastin_time	Sepsis	link	217	Medical
528	Trimethoprim/sulfamethoxazole	Sepsis	link	214	Drug
154	Distributive_shock	Sepsis	link	212	Condition
396	Paul_Signac	Sepsis	link	212	Person
139	Death_and_funeral_of_Bhumibol_Adulyadej	Sepsis	link	204	Person
251	Infection	Sepsis	link	204	Condition
314	List_of_Presidents_of_the_United_States_who_died_in_office	Sepsis	link	203	Person
122	Coronary_artery_bypass_surgery	Sepsis	link	202	Procedure
192	Flucloxacillin	Sepsis	link	202	Drug
285	Kazuko_Yanaga	Sepsis	link	202	Actor
39	Ascending_cholangitis	Sepsis	link	199	Condition
183	Fecal_impaction	Sepsis	link	199	Condition
262	Islam_Timurziev	Sepsis	link	199	Person
414	Postpartum_infections	Sepsis	link	198	Condition
65	Black_Grape	Sepsis	link	197	Musician
286	Kemal_Monteno	Sepsis	link	197	Musician
416	Prem_Reddy	Sepsis	link	197	Person
182	Fathers_and_Sons_(novel)	Sepsis	link	194	Media
368	Nida_Blanca	Sepsis	link	194	Actor
391	Pathogenic_bacteria	Sepsis	link	194	Pathogen
494	Suharto	Sepsis	link	194	Person
344	Microbial_toxin	Sepsis	link	193	Medical
100	Charles_X_Gustav_of_Sweden	Sepsis	link	191	Historical
253	Influenza-like_illness	Sepsis	link	191	Condition
534	Ulcer_(dermatology)	Sepsis	link	191	Condition
277	Join_the_Club	Sepsis	link	189	Media
48	Auguste_Deter	Sepsis	link	186	Person
188	Fireball_Roberts	Sepsis	link	186	Person
355	Myiasis	Sepsis	link	186	Condition
549	William_Hewson_(surgeon)	Sepsis	link	183	Person
53	Bacillus_cereus	Sepsis	link	181	Pathogen
279	Joseph_Rotblat	Sepsis	link	181	Person
520	Thrombosis	Sepsis	link	181	Condition
130	Cytokine_storm	Sepsis	link	180	Medical
120	Comstock_Lode	Sepsis	link	178	Other
207	Giovanni_dalle_Bande_Nere	Sepsis	link	177	Historical
468	Shigellosis	Sepsis	link	175	Pathogen
454	Salmonella	Sepsis	link	174	Pathogen
169	Encephalopathy	Sepsis	link	170	Condition
537	Uterine_perforation	Sepsis	link	168	Condition
172	Enterobacter_aerogenes	Sepsis	link	167	Pathogen
472	Smallpox	Sepsis	link	166	Pathogen
548	Wilhelm_Reich	Sepsis	link	166	Person
112	Citrobacter_braakii	Sepsis	link	164	Pathogen
12	Abortion	Sepsis	link	162	Procedure
437	Retropharyngeal_abscess	Sepsis	link	162	Condition
451	Sabrina_(actress)	Sepsis	link	162	Actor
191	Florence_La_Badie	Sepsis	link	158	Actor
157	Drug_injection	Sepsis	link	157	Medical
111	Citrobacter	Sepsis	link	156	Pathogen
527	Toxic_megacolon	Sepsis	link	156	Condition
333	Maternal_death	Sepsis	link	155	Medical
119	Complication_(medicine)	Sepsis	link	153	Medical
149	Dicloxacillin	Sepsis	link	152	Drug
242	Hypotension	Sepsis	link	151	Condition
483	Stimulant	Sepsis	link	151	Drug
164	Edward_VI_of_England	Sepsis	link	150	Historical
176	Erysipelas	Sepsis	link	149	Condition
511	The_Pagans	Sepsis	link	148	Musician
546	Vought	Sepsis	link	148	Other
23	Albert_Ludwig_Sigesmund_Neisser	Sepsis	link	147	Person
395	Paul_Leni	Sepsis	link	147	Person
362	Nellie_Melba	Sepsis	link	145	Musician
433	Rata_Blanca	Sepsis	link	145	Musician
85	Candida_parapsilosis	Sepsis	link	142	Pathogen
38	Arrest_and_death_of_Otto_Warmbier	Sepsis	link	141	Crime
349	Monocyte	Sepsis	link	140	Medical
464	Septic_arthritis	Sepsis	link	138	Condition
121	Constantine_I_of_Greece	Sepsis	link	137	Historical
215	Gut_flora	Sepsis	link	137	Medical
269	Jay_Youngblood	Sepsis	link	136	Person
579	The_Good_Doctor_(TV_series)	Sepsis	other	136	Media
158	Drug_of_last_resort	Sepsis	link	135	Drug
29	Ampicillin	Sepsis	link	134	Drug
148	Diaphragmatic_rupture	Sepsis	link	133	Condition
426	Pulmonary_artery_catheter	Sepsis	link	132	Medical
447	Rubber_band_ligation	Sepsis	link	132	Procedure
252	Inflammation	Sepsis	link	130	Medical
409	Pneumococcal_infection	Sepsis	link	130	Pathogen
383	Oyster	Sepsis	link	129	Other
457	Sarah_Raphael	Sepsis	link	129	Person
499	Swine_influenza	Sepsis	link	129	Pathogen
554	Zinc	Sepsis	link	129	Other
175	Enterovirus	Sepsis	link	125	Pathogen
125	Countdown_(game_show)	Sepsis	link	124	Media
493	Strongyloidiasis	Sepsis	link	123	Pathogen
403	Persistent_vegetative_state	Sepsis	link	122	Condition
495	Sulfur_mustard	Sepsis	link	122	Drug
22	Alban_Berg	Sepsis	link	121	Musician
385	Paracetamol_poisoning	Sepsis	link	120	Condition
94	Cefotaxime	Sepsis	link	119	Drug
163	Edith_Roberts	Sepsis	link	119	Actor
339	Meningococcal_vaccine	Sepsis	link	118	Drug
76	Brian_Clough	Sepsis	link	117	Person
190	Flora_Finch	Sepsis	link	117	Actor
322	Lonesome_Dove	Sepsis	link	117	Media
388	Parotitis	Sepsis	link	117	Condition
228	Horst-Wessel-Lied	Sepsis	link	116	Other
266	Jack_Van_Impe	Sepsis	link	116	Person
91	Cavernous_sinus_thrombosis	Sepsis	link	115	Condition
178	Etanercept	Sepsis	link	115	Drug
237	Hypermetabolism	Sepsis	link	115	Condition
491	Streptococcus_thermophilus	Sepsis	link	114	Pathogen
129	Cytokine_release_syndrome	Sepsis	link	113	Condition
217	Harlequin-type_ichthyosis	Sepsis	link	112	Condition
418	Pressure_ulcer	Sepsis	link	112	Condition
474	Spleen	Sepsis	link	111	Medical
171	Enema	Sepsis	link	110	Medical
16	Acute_prostatitis	Sepsis	link	109	Condition
310	List_of_hazing_deaths_in_the_United_States	Sepsis	link	109	Crime
79	Butch_Miller_(wrestler)	Sepsis	link	108	Person
216	Happy_Valley_set	Sepsis	link	107	Other
233	Human_T-lymphotropic_virus_1	Sepsis	link	107	Pathogen
361	Neisseria_sicca	Sepsis	link	107	Pathogen
174	Enterococcus_hirae	Sepsis	link	106	Pathogen
193	Friedrich_Ebert	Sepsis	link	105	Historical
117	Cold	Sepsis	link	104	Condition
407	Plague_(disease)	Sepsis	link	104	Pathogen
103	Chemotherapy	Sepsis	link	102	Drug
155	Diverticulosis	Sepsis	link	101	Condition
282	Judith_Kingston	Sepsis	link	101	Person
194	Frostbite	Sepsis	link	100	Condition
384	Pancreatic_abscess	Sepsis	link	100	Condition
485	Streptococcus_agalactiae	Sepsis	link	100	Pathogen
390	Pasteurella_multocida	Sepsis	link	99	Pathogen
417	Prepatellar_bursitis	Sepsis	link	99	Condition
14	Acid_throwing	Sepsis	link	97	Crime
498	Surviving_Sepsis_Campaign	Sepsis	link	97	Medical
11	Abdominal_compartment_syndrome	Sepsis	link	95	Condition
46	Atsuko_Ikeda	Sepsis	link	95	Historical
108	Christian_VIII_of_Denmark	Sepsis	link	95	Historical
221	Hemofiltration	Sepsis	link	95	Medical
506	The_class_the_stars_fell_on	Sepsis	link	95	Other
200	General_anaesthesia	Sepsis	link	94	Medical
275	Johan_Adolf_Pengel	Sepsis	link	94	Person
56	Bacterial_pneumonia	Sepsis	link	92	Condition
350	Montjeu	Sepsis	link	92	Other
477	Spotted_hyena	Sepsis	link	92	Other
432	Rare-earth_magnet	Sepsis	link	90	Other
371	Norepinephrine_(medication)	Sepsis	link	89	Drug
236	Hyperglycemia	Sepsis	link	88	Condition
441	Riley_Puckett	Sepsis	link	87	Musician
375	Omphalitis_of_newborn	Sepsis	link	85	Condition
423	Protein_C	Sepsis	link	85	Medical
34	Apamea_(genus)	Sepsis	link	84	Other
82	Calciphylaxis	Sepsis	link	84	Condition
84	Campylobacteriosis	Sepsis	link	84	Pathogen
367	Nicolae_Berechet	Sepsis	link	84	Person
379	Osteomyelitis	Sepsis	link	84	Condition
213	Guillermo_Cabrera_Infante	Sepsis	link	83	Person
359	Neisseria	Sepsis	link	83	Pathogen
486	Streptococcus_bovis	Sepsis	link	82	Pathogen
331	Mariana_Bridi_Costa	Sepsis	link	77	Person
352	Mucositis	Sepsis	link	77	Condition
132	Dalkon_Shield	Sepsis	link	76	Medical
95	Ceftazidime	Sepsis	link	75	Drug
88	Carbapenem-resistant_enterobacteriaceae	Sepsis	link	74	Pathogen
93	Cefazolin	Sepsis	link	74	Drug
19	Adrian_P._Thomas	Sepsis	link	73	Crime
342	Michael_Dillon	Sepsis	link	72	Person
559	Cellulitis	Sepsis	other	72	Condition
106	Cholecystectomy	Sepsis	link	71	Procedure
151	Discitis	Sepsis	link	71	Condition
335	Mechanical_ventilation	Sepsis	link	71	Medical
287	Ken_Flach	Sepsis	link	70	Person
341	Methicillin-resistant_Staphylococcus_aureus	Sepsis	link	69	Pathogen
446	Rory_Staunton	Sepsis	link	69	Person
562	Deaths_in_2018	Sepsis	other	69	Other
107	Cholesteatoma	Sepsis	link	68	Condition
225	Hepatitis	Sepsis	link	68	Condition
439	Rhinelander_Waldo	Sepsis	link	68	Person
521	Thrombus	Sepsis	link	68	Condition
552	Wound_licking	Sepsis	link	67	Medical
558	Brucellosis	Sepsis	other	67	Pathogen
184	Feline_panleukopenia	Sepsis	link	65	Condition
219	Hematopoietic_stem_cell_transplantation	Sepsis	link	65	Procedure
334	Matt_Nagle	Sepsis	link	65	Person
557	Assassination_of_James_A._Garfield	Sepsis	other	65	Crime
6	1000_Ways_to_Die_(season_1)	Sepsis	link	64	Media
211	Group_B_streptococcal_infection	Sepsis	link	62	Pathogen
392	Pathogenic_Escherichia_coli	Sepsis	link	62	Pathogen
458	Scarlet_fever	Sepsis	link	62	Condition
156	Drotrecogin_alfa	Sepsis	link	61	Drug
461	Sepsis_Alliance	Sepsis	link	61	Medical
68	Blood_doping	Sepsis	link	60	Medical
166	Effects_of_nuclear_explosions_on_human_health	Sepsis	link	60	Other
234	Humoral_immune_deficiency	Sepsis	link	60	Condition
73	Bowel_infarction	Sepsis	link	59	Condition
351	Morganella_morganii	Sepsis	link	59	Pathogen
63	Biological_timeline_of_radiation_poisoning	Sepsis	link	58	Condition
492	Stress_ulcer	Sepsis	link	58	Condition
24	Alcohol_abuse	Sepsis	link	57	Condition
304	List_of_Battle_Royale_characters	Sepsis	link	57	Other
181	Fairy_fort	Sepsis	link	56	Other
189	Flesh_fly	Sepsis	link	56	Other
325	Lung_transplantation	Sepsis	link	56	Procedure
578	The_Girl_with_All_the_Gifts_(Media)	Sepsis	other	55	Media
77	Briton_Hadden	Sepsis	link	54	Person
580	Toxic_shock_syndrome	Sepsis	other	54	Condition
89	Carbon_monoxide	Sepsis	link	53	Medical
399	Percutaneous_nephrolithotomy	Sepsis	link	53	Procedure
514	They_Were_Expendable	Sepsis	link	53	Media
581	Wiki	Sepsis	other	52	Other
134	Dan_Montecalvo_case	Sepsis	link	51	Crime
329	Malignant_hyperthermia	Sepsis	link	51	Condition
244	Hypotonia	Sepsis	link	50	Condition
460	Self-induced_abortion	Sepsis	link	50	Medical
489	Streptococcus_salivarius	Sepsis	link	50	Pathogen
522	Thyroid_storm	Sepsis	link	50	Condition
308	List_of_children_of_the_Presidents_of_the_United_States	Sepsis	link	48	Other
55	Bacteria	Sepsis	link	46	Medical
118	Community-acquired_pneumonia	Sepsis	link	46	Condition
381	Outline_of_emergency_medicine	Sepsis	link	46	Medical
59	Beluga_whale	Sepsis	link	45	Other
62	Bifidobacterium_animalis	Sepsis	link	45	Pathogen
481	Staphylococcus_lugdunensis	Sepsis	link	45	Pathogen
564	Etomidate	Sepsis	other	45	Drug
500	Sybil_Kathigasu	Sepsis	link	44	Person
311	List_of_ice_hockey_players_who_died_during_their_playing_careers	Sepsis	link	43	Person
386	Paratyphoid_fever	Sepsis	link	42	Condition
31	Amy_Purdy	Sepsis	link	41	Person
212	Gudiya,_Kargil_war_victim	Sepsis	link	39	Person
288	Kennel_cough	Sepsis	link	39	Other
246	ICD-10_Chapter_I:_Certain_infectious_and_parasitic_diseases	Sepsis	link	38	Medical
397	Pauline_von_Metternich	Sepsis	link	38	Person
496	Superinfection	Sepsis	link	38	Condition
306	List_of_captive_orcas	Sepsis	link	37	Other
553	Yashwant_Sonawane	Sepsis	link	37	Crime
415	Postpartum_period	Sepsis	link	36	Medical
97	Central_venous_catheter	Sepsis	link	35	Medical
143	Deaths_in_March_2018	Sepsis	link	33	Other
516	Thomas_Hill_Green	Sepsis	link	33	Historical
92	Cefaclor	Sepsis	link	32	Drug
249	Imipenem/cilastatin	Sepsis	link	32	Drug
8	1000_Ways_to_Die_(season_4)	Sepsis	link	31	Media
185	Female_genital_mutilation	Sepsis	link	31	Medical
199	Genealogical_DNA_test	Sepsis	link	30	Medical
210	Goodpasture_syndrome	Sepsis	link	30	Condition
235	Hurricane_Maria	Sepsis	link	30	Other
276	John_II_Komnenos	Sepsis	link	30	Historical
230	Hosur_Narasimhaiah	Sepsis	link	29	Historical
309	List_of_diseases_(S)	Sepsis	link	29	Condition
315	List_of_The_Archers_characters	Sepsis	link	29	Media
535	Urinary_catheterization	Sepsis	link	29	Procedure
260	Ioannis_Kyrastas	Sepsis	link	28	Person
316	List_of_The_Tunnel_episodes	Sepsis	link	28	Media
57	Bandemia	Sepsis	link	27	Condition
358	Needle_sharing	Sepsis	link	27	Medical
556	Amy_Purdy	Sepsis	other	27	Person
75	Branched-chain_amino_acid	Sepsis	link	26	Medical
419	Preterm_birth	Sepsis	link	26	Medical
170	End_organ	Sepsis	link	24	Medical
248	Ilke_Wyludda	Sepsis	link	24	Person
259	Intussusception_(medical_disorder)	Sepsis	link	24	Condition
377	Orbital_cellulitis	Sepsis	link	24	Condition
18	Addison's_disease	Sepsis	link	23	Condition
135	Danny_Javier	Sepsis	link	23	Musician
240	Hyperviscosity_syndrome	Sepsis	link	23	Condition
365	Nephrotic_syndrome	Sepsis	link	23	Condition
430	Pyometra	Sepsis	link	23	Condition
551	World_Day_of_the_Sick	Sepsis	link	23	Other
195	Fusobacterium_necrophorum	Sepsis	link	22	Pathogen
283	Karl_Gebhardt	Sepsis	link	22	Crime
478	Stan_Stasiak	Sepsis	link	22	Person
540	Vern_Fonk	Sepsis	link	22	Person
569	Methicillin-resistant_Staphylococcus_aureus	Sepsis	other	22	Pathogen
570	Myelofibrosis	Sepsis	other	22	Condition
582	Wikipedia	Sepsis	other	22	Other
7	1000_Ways_to_Die_(season_2)	Sepsis	link	21	Media
265	Jack_Daniel's	Sepsis	link	21	Other
497	Surgeon	Sepsis	link	21	Medical
152	Diseases_of_Canaries	Sepsis	link	20	Other
220	Heme	Sepsis	link	20	Medical
255	Insult_(medical)	Sepsis	link	20	Medical
300	Leucoerythroblastic	Sepsis	link	20	Medical
545	Vladimir_Mayakovsky	Sepsis	link	20	Person
561	Deaths_in_2017	Sepsis	other	20	Other
565	Fournier_gangrene	Sepsis	other	20	Condition
140	Death_of_Ms_Dhu	Sepsis	link	19	Crime
356	Nagakura_Shinpachi	Sepsis	link	19	Historical
567	List_of_unusual_deaths	Sepsis	other	19	Crime
574	Sepsi	Sepsis	other	19	Condition
313	List_of_Onedin_Line_episodes	Sepsis	link	18	Media
459	Schedule_J	Sepsis	link	18	Medical
575	Septic_abortion	Sepsis	other	18	Condition
231	HPgV-2	Sepsis	link	17	Medical
299	Les_Dawson	Sepsis	link	16	Actor
254	Influenza_A_virus_subtype_H7N9	Sepsis	link	15	Pathogen
52	Aztreonam	Sepsis	link	14	Drug
144	Denis_Compton	Sepsis	link	14	Person
387	Parotid_gland	Sepsis	link	14	Medical
470	Signs_and_symptoms_of_radiation_poisoning	Sepsis	link	14	Medical
357	Necrotizing_enterocolitis	Sepsis	link	13	Condition
366	Neutrophil	Sepsis	link	13	Medical
450	Russell's_viper	Sepsis	link	13	Other
476	Splenomegaly	Sepsis	link	13	Condition
524	Toray_Industries	Sepsis	link	13	Other
573	Scarlet_fever	Sepsis	other	13	Condition
40	Asplenia	Sepsis	link	12	Condition
186	Female_reproductive_system	Sepsis	link	12	Medical
245	Ibrutinib	Sepsis	link	12	Drug
347	Miscarriage	Sepsis	link	12	Condition
353	Multiple_myeloma	Sepsis	link	12	Condition
563	Edith_Roberts	Sepsis	other	12	Actor
577	Tetanus	Sepsis	other	12	Condition
47	Aubrey_Herbert	Sepsis	link	11	Historical
61	Beyond_the_Sea_(Media)	Sepsis	link	11	Media
66	Blood	Sepsis	link	11	Medical
80	Caesarean_section	Sepsis	link	11	Procedure
137	David_Leland_(actor)	Sepsis	link	11	Actor
238	Hyperosmolar_hyperglycemic_state	Sepsis	link	11	Condition
281	Juan_Flavier	Sepsis	link	11	Person
289	Kidney_transplantation	Sepsis	link	11	Procedure
435	Redox	Sepsis	link	11	Medical
453	Salicylate_poisoning	Sepsis	link	11	Condition
572	Salvatore_Riina	Sepsis	other	11	Crime
576	Sun_Yueh	Sepsis	other	11	Actor
10	3D_Media	Sepsis	link	10	Media
42	Atomic_bombings_of_Hiroshima_and_Nagasaki	Sepsis	link	10	Other
50	Aurore_(2005_Media)	Sepsis	link	10	Media
64	Black_Death_in_England	Sepsis	link	10	Other
81	Cafuringa	Sepsis	link	10	Person
83	Campylobacter_fetus	Sepsis	link	10	Pathogen
133	Dan_Adamescu	Sepsis	link	10	Person
165	Edwin_Samuel_Montagu	Sepsis	link	10	Person
222	Hemorrhagic_septicemia	Sepsis	link	10	Condition
226	Hertha_Ayrton	Sepsis	link	10	Person
274	Jim_Brosnan	Sepsis	link	10	Person
321	Live_blood_analysis	Sepsis	link	10	Medical
324	Ludwig_Guttmann	Sepsis	link	10	Person
382	Overwhelming_post-splenectomy_infection	Sepsis	link	10	Condition
398	Peptostreptococcus	Sepsis	link	10	Pathogen
408	Platelet-activating_factor	Sepsis	link	10	Medical
425	Pseudomonas_oryzihabitans	Sepsis	link	10	Pathogen
434	Red_blood_cell	Sepsis	link	10	Medical
448	Rudy_Kay	Sepsis	link	10	Person
456	Samut_Prakan_radiation_accident	Sepsis	link	10	Person
490	Streptococcus_suis	Sepsis	link	10	Pathogen
517	Three_Kings_(1999_Media)	Sepsis	link	10	Media
519	Thrombocytosis	Sepsis	link	10	Condition
547	White_blood_cell	Sepsis	link	10	Medical
555	Abscess	Sepsis	other	10	Condition
560	Conrad_Brooks	Sepsis	other	10	Actor
566	Influenza	Sepsis	other	10	Pathogen
