# Supplementary material for: Sepsis information-seeking behaviors via Wikipedia between 2015 and 2018: A mixed methods retrospective observational study
Source: PLoS One. 2019 Aug 22;14(8):e0221596. doi: 10.1371/journal.pone.0221596 (PMC6705833; doi:10.1371/journal.pone.0221596)
Supplement: S9 File — See manuscript methods. (CSV) [file pone.0221596.s009.csv]

	prev	curr	type	n	Category
1	other-empty	Septic_shock	external	217594	External-empty
2	other-external	Septic_shock	external	7977	External-other
3	other-internal	Septic_shock	external	3091	External-wikimedia
4	other-other	Septic_shock	external	3929	External-other
5	other-search	Septic_shock	external	202028	External-search
6	A_Fistful_of_Meg	Septic_shock	link	47	Multimedia
7	Acute_hemolytic_transfusion_reaction	Septic_shock	link	90	Condition
8	Acute_respiratory_distress_syndrome	Septic_shock	link	17	Condition
9	Adrenal_crisis	Septic_shock	link	236	Condition
10	Adrian_Lillebekk_Ovlien	Septic_shock	link	666	Person
11	Agonal_respiration	Septic_shock	link	300	Condition
12	Ala_Wai_Canal	Septic_shock	link	152	Other
13	Amy_Purdy	Septic_shock	link	384	Person
14	Andrew_Cashner	Septic_shock	link	98	Person
15	Angelica_Hale	Septic_shock	link	1023	Musician
16	Anthrax	Septic_shock	link	105	Pathogen
17	Ascending_cholangitis	Septic_shock	link	166	Condition
18	Atlanta_Thrashers	Septic_shock	link	226	Other
19	Bacteremia	Septic_shock	link	1094	Condition
20	Bill_Thompson_(voice_actor)	Septic_shock	link	1953	Actor
21	Boil	Septic_shock	link	145	Condition
22	Cardiogenic_shock	Septic_shock	link	37	Condition
23	Circulatory_collapse	Septic_shock	link	50	Condition
24	Dan_Snyder_(ice_hockey)	Septic_shock	link	1340	Person
25	Davey_Johnson	Septic_shock	link	604	Person
26	Death_of_Jeffrey_Baldwin	Septic_shock	link	333	Person
27	Disseminated_intravascular_coagulation	Septic_shock	link	65	Condition
28	Distributive_shock	Septic_shock	link	781	Condition
29	Dobutamine	Septic_shock	link	69	Drug
30	Drug_of_last_resort	Septic_shock	link	129	Drug
31	E._Pierce_Marshall	Septic_shock	link	144	Person
32	Feeding_tube	Septic_shock	link	147	Medical
33	Feline_panleukopenia	Septic_shock	link	81	Other
34	Friedrich_Ebert	Septic_shock	link	162	Historical
35	Fulminant	Septic_shock	link	10	Other
36	Gangrene	Septic_shock	link	174	Condition
37	Gas_gangrene	Septic_shock	link	262	Condition
38	George_Wallace	Septic_shock	link	1109	Person
39	Gram-negative_bacteria	Septic_shock	link	1279	Pathogen
40	Heather_O'Rourke	Septic_shock	link	4099	Actor
41	Hematopoietic_stem_cell_transplantation	Septic_shock	link	24	Procedure
42	High-output_heart_failure	Septic_shock	link	101	Condition
43	Hyperdynamic_circulation	Septic_shock	link	105	Condition
44	Incision_and_drainage	Septic_shock	link	431	Procedure
45	Inflammation	Septic_shock	link	36	Condition
46	Inotrope	Septic_shock	link	41	Drug
47	Intestinal_mucosal_barrier	Septic_shock	link	10	Medical
48	Ischemia	Septic_shock	link	83	Condition
49	Jamie_Andrew	Septic_shock	link	144	Person
50	Joan_Didion	Septic_shock	link	682	Person
51	Jonathan_Pitre	Septic_shock	link	4523	Person
52	Lipopolysaccharide	Septic_shock	link	1369	Medical
53	List_of_Autopsy:_The_Last_Hours_of..._episodes	Septic_shock	link	11	Multimedia
54	List_of_incidents_at_Walt_Disney_World	Septic_shock	link	281	Other
55	List_of_methods_of_capital_punishment	Septic_shock	link	735	Other
56	List_of_Presidents_of_the_United_States_by_date_of_death	Septic_shock	link	185	Other
57	Maria_de_Jesus	Septic_shock	link	200	Person
58	Meningococcal_disease	Septic_shock	link	80	Pathogen
59	Monsters_Inside_Me	Septic_shock	link	11	Multimedia
60	Muhammad_Ali	Septic_shock	link	83791	Person
61	Multiple_organ_dysfunction_syndrome	Septic_shock	link	1247	Condition
62	Multiple_system_atrophy	Septic_shock	link	161	Condition
63	Munchausen_by_Internet	Septic_shock	link	98	Medical
64	Murder_of_Donna_Jones	Septic_shock	link	10	Crime
65	Naloxone	Septic_shock	link	111	Drug
66	Neisseria_meningitidis	Septic_shock	link	147	Pathogen
67	Neurogenic_shock	Septic_shock	link	47	Condition
68	Nitric_oxide_synthase	Septic_shock	link	222	Medical
69	Norepinephrine	Septic_shock	link	82	Drug
70	Norepinephrine_(medication)	Septic_shock	link	62	Drug
71	Oral_rehydration_therapy	Septic_shock	link	71	Medical
72	Parenteral_nutrition	Septic_shock	link	308	Medical
73	Pope_John_Paul_II	Septic_shock	link	592	Person
74	Prognosis	Septic_shock	link	982	Medical
75	Pseudomonas_aeruginosa	Septic_shock	link	270	Pathogen
76	Pyelonephritis	Septic_shock	link	524	Condition
77	Pyometra	Septic_shock	link	206	Condition
78	Ritsuko_Okazaki	Septic_shock	link	250	Musician
79	Salmonella	Septic_shock	link	773	Pathogen
80	Salmonellosis	Septic_shock	link	12	Pathogen
81	Scaphism	Septic_shock	link	4041	Other
82	Sepsis	Septic_shock	link	7253	Condition
83	Septic	Septic_shock	link	10406	Condition
84	Septic_abortion	Septic_shock	link	214	Condition
85	Shock	Septic_shock	link	274	Condition
86	Shock_(circulatory)	Septic_shock	link	1915	Condition
87	Slow_code	Septic_shock	link	212	Medical
88	Space_Mountain_(Magic_Kingdom)	Septic_shock	link	31	Other
89	Steve_Rubell	Septic_shock	link	2064	Person
90	Systemic_inflammatory_response_syndrome	Septic_shock	link	228	Condition
91	Terlipressin	Septic_shock	link	158	Drug
92	The_Year_of_Magical_Thinking	Septic_shock	link	183	Multimedia
93	Thrombocytopenia	Septic_shock	link	502	Condition
94	Tommy_Morrison	Septic_shock	link	1716	Person
95	Toxic_megacolon	Septic_shock	link	477	Condition
96	Toxic_shock_syndrome	Septic_shock	link	1256	Condition
97	Triage	Septic_shock	link	132	Medical
98	Tumor_necrosis_factor_alpha	Septic_shock	link	37	Medical
99	Tumor_necrosis_factor_superfamily	Septic_shock	link	120	Medical
100	Vasopressin	Septic_shock	link	92	Drug
101	Vibrio_vulnificus	Septic_shock	link	173	Pathogen
102	William_Henry_Harrison	Septic_shock	link	1789	Historical
103	X-ray	Septic_shock	link	151	Medical
104	Anaphylaxis	Septic_shock	other	12	Condition
105	Deaths_in_2018	Septic_shock	other	10	Other
106	Disseminated_intravascular_coagulation	Septic_shock	other	32	Condition
107	Jonathan_Pitre	Septic_shock	other	113	Person
108	Main_Page	Septic_shock	other	581	Other
109	Pneumonia	Septic_shock	other	12	Condition
110	Space_Mountain_(Magic_Kingdom)	Septic_shock	other	15	Other
111	Tumor_necrosis_factor_superfamily	Septic_shock	other	17	Medical
